# Supplementary material for: Causal associations between gut microbiota and regional cortical structure: a Mendelian randomization study
Source: Front Neurosci. 2023 Dec 22;17:1296145. doi: 10.3389/fnins.2023.1296145 (PMC10774226; doi:10.3389/fnins.2023.1296145)
Supplement: Supplementary file 5 [file Table_1.xlsx]

## Sheet: Index
Table	Content
S1	MR result
S2	MR result filter
S3	MR global SA result
S4	MR global TH result
S5	MR SA significant result
S6	MR TH significant result
S7	SA global 34 regions result
S8	TH global 34 regions result
S9	significant taxa number of SA
S10	information of brain structure cohort
S11	information of gut microbiota cohort
S12	signifcant SA result afer Bofferoni correction
S13	significant TH result afer Bofferoni correction
S14	power calcutlation
S15	overlap calculation
S16	MR Presso analysis result
S17	heterogeneity analysis
S18	pleiotropy analysis
S19	SNPs lookup in Phenoscanner

## Sheet: S1
MR_result
outcome	exposure	pval_IVW	pval_MR Egger	pval_Weighted median	pval_Weighted mode	pval_ML	nsnp
ENIGMA3_mixed_se_wSA_Mean_fusiform_surfavg_20190429.txt.gz	genus.Dorea.id.1997	0.000904049	0.737951	0.0508394	0.47414	0.000826523	49
ENIGMA3_mixed_se_wSA_Mean_medialorbitofrontal_surfavg_20190429.txt.gz	class.Mollicutes.id.3920	0.00196646	0.80346	0.0714467	0.477988	0.0017055	42
ENIGMA3_mixed_se_wSA_Mean_medialorbitofrontal_surfavg_20190429.txt.gz	phylum.Tenericutes.id.3919	0.00196646	0.80346	0.0782698	0.495795	0.0017055	42
ENIGMA3_mixed_se_wTHICK_Mean_parsopercularis_thickavg_20200522.txt.gz	order.Gastranaerophilales.id.1591	0.00232976	0.215893	0.026202	0.0353959	0.00267394	31
ENIGMA3_mixed_se_wSA_Mean_lingual_surfavg_20190429.txt.gz	genus.Faecalibacterium.id.2057	0.00233471	0.421584	0.238441	0.620599	0.00413428	42
ENIGMA3_mixed_se_wTHICK_Mean_parsopercularis_thickavg_20200522.txt.gz	class.Melainabacteria.id.1589	0.00267962	0.213083	0.0168636	0.0425881	0.0030484	31
ENIGMA3_mixed_se_wTHICK_Mean_parahippocampal_thickavg_20200522.txt.gz	genus.RuminococcaceaeUCG002.id.11360	0.00273433	0.483852	0.0172067	0.166875	0.00290627	46
ENIGMA3_mixed_se_wTHICK_Mean_lateralorbitofrontal_thickavg_20200522.txt.gz	genus.RuminococcaceaeUCG004.id.11362	0.00284473	0.320391	0.00203378	0.0489521	0.00289811	40
ENIGMA3_mixed_se_wTHICK_Mean_entorhinal_thickavg_20200522.txt.gz	order.MollicutesRF9.id.11579	0.0030174	0.999591	0.0122925	0.156054	0.00378656	43
ENIGMA3_mixed_se_wTHICK_Mean_caudalanteriorcingulate_thickavg_20200522.txt.gz	genus.Catenibacterium.id.2153	0.00353825	0.596478	0.00409215	0.0654953	0.00439104	30
ENIGMA3_mixed_se_wSA_Mean_lateraloccipital_surfavg_20190429.txt.gz	genus..Eubacteriumfissicatenagroup.id.14373	0.00358953	0.712388	0.0239887	0.0587577	0.00296409	34
ENIGMA3_mixed_se_wTHICK_Mean_middletemporal_thickavg_20200522.txt.gz	genus.FamilyXIIIUCG001.id.11294	0.00365637	0.66465	0.0505662	0.940002	0.0043339	54
ENIGMA3_mixed_se_wSA_Mean_caudalmiddlefrontal_surfavg_20190429.txt.gz	genus.Romboutsia.id.11347	0.00379183	0.231815	0.0621425	0.258484	0.00323445	46
ENIGMA3_mixed_se_wSA_Mean_rostralmiddlefrontal_surfavg_20190429.txt.gz	family.Lachnospiraceae.id.1987	0.00427298	0.37657	0.242257	0.954485	0.00408015	57
ENIGMA3_mixed_se_wSA_Mean_lateralorbitofrontal_surfavg_20190429.txt.gz	class.Mollicutes.id.3920	0.00463149	0.153126	0.277509	0.629438	0.0042924	40
ENIGMA3_mixed_se_wSA_Mean_lateralorbitofrontal_surfavg_20190429.txt.gz	phylum.Tenericutes.id.3919	0.00463149	0.153126	0.278917	0.621358	0.0042924	40
ENIGMA3_mixed_se_wSA_Mean_superiorfrontal_surfavg_20190429.txt.gz	genus.RuminococcaceaeUCG003.id.11361	0.00562908	0.0348697	0.00724834	0.0375704	0.00511999	45
ENIGMA3_mixed_se_wSA_Mean_insula_surfavg_20190429.txt.gz	genus..Eubacteriumventriosumgroup.id.11341	0.00575371	0.0588365	0.136535	0.601171	0.00516438	57
ENIGMA3_mixed_se_wTHICK_Mean_superiortemporal_thickavg_20200522.txt.gz	class.Negativicutes.id.2164	0.00602746	0.268053	0.269542	0.918885	0.00631488	49
ENIGMA3_mixed_se_wTHICK_Mean_superiortemporal_thickavg_20200522.txt.gz	order.Selenomonadales.id.2165	0.00602746	0.268053	0.264523	0.91731	0.00631488	49
ENIGMA3_mixed_se_wSA_Mean_lateralorbitofrontal_surfavg_20190429.txt.gz	genus.Intestinimonas.id.2062	0.00612408	0.544781	0.0286713	0.265477	0.00510168	44
ENIGMA3_mixed_se_wSA_Mean_superiorfrontal_surfavg_20190429.txt.gz	order.NB1n.id.3953	0.00658176	0.102516	0.298024	0.793594	0.00619509	50
ENIGMA3_mixed_se_wTHICK_Mean_parsopercularis_thickavg_20200522.txt.gz	genus..Eubacteriumxylanophilumgroup.id.14375	0.00662838	0.188986	0.0453859	0.13602	0.00786298	40
ENIGMA3_mixed_se_wTHICK_Mean_parahippocampal_thickavg_20200522.txt.gz	family.Desulfovibrionaceae.id.3169	0.0069416	0.323219	0.000109814	0.0292088	0.00687189	42
ENIGMA3_mixed_se_wSA_Mean_superiorparietal_surfavg_20190429.txt.gz	genus.RuminococcaceaeUCG009.id.11366	0.00777512	0.849468	0.106422	0.587262	0.00807044	35
ENIGMA3_mixed_se_wTHICK_Mean_superiortemporal_thickavg_20200522.txt.gz	genus.Marvinbryantia.id.2005	0.00780392	0.795605	0.0527421	0.381131	0.00900069	39
ENIGMA3_mixed_se_wTHICK_Mean_parahippocampal_thickavg_20200522.txt.gz	order.Desulfovibrionales.id.3156	0.008795	0.241152	0.00128486	0.0309111	0.00901217	41
ENIGMA3_mixed_se_wTHICK_Mean_frontalpole_thickavg_20200522.txt.gz	genus.Paraprevotella.id.962	0.00892245	0.0579199	0.00132011	0.0324019	0.0107383	38
ENIGMA3_mixed_se_wSA_Mean_lingual_surfavg_20190429.txt.gz	genus.Coprococcus1.id.11301	0.00946985	0.963038	0.0221806	0.12732	0.0102027	46
ENIGMA3_mixed_se_wSA_Mean_caudalanteriorcingulate_surfavg_20190429.txt.gz	genus.Methanobrevibacter.id.123	0.00992157	0.481075	0.0131987	0.0739887	0.00874819	44
ENIGMA3_mixed_se_wSA_Mean_caudalmiddlefrontal_surfavg_20190429.txt.gz	family.Peptostreptococcaceae.id.2042	0.010056	0.174561	0.15875	0.489191	0.0086823	51
ENIGMA3_mixed_se_wSA_Mean_superiortemporal_surfavg_20190429.txt.gz	phylum.Firmicutes.id.1672	0.0102253	0.10842	0.0109361	0.0802261	0.0103897	49
ENIGMA3_mixed_se_wSA_Mean_transversetemporal_surfavg_20190429.txt.gz	genus..Eubacteriumruminantiumgroup.id.11340	0.010624	0.321182	0.0992229	0.67808	0.00988369	43
ENIGMA3_mixed_se_wTHICK_Mean_medialorbitofrontal_thickavg_20200522.txt.gz	genus.LachnospiraceaeUCG001.id.11321	0.0106662	0.546783	0.142215	0.503381	0.011296	44
ENIGMA3_mixed_se_wTHICK_Mean_bankssts_thickavg_20200522.txt.gz	genus.Dorea.id.1997	0.01077	0.120374	0.191539	0.522142	0.0112872	47
ENIGMA3_mixed_se_wTHICK_Mean_rostralanteriorcingulate_thickavg_20200522.txt.gz	genus.LachnospiraceaeUCG001.id.11321	0.01086	0.0103481	0.00936887	0.14683	0.0109728	47
ENIGMA3_mixed_se_wSA_Mean_bankssts_surfavg_20190429.txt.gz	genus.Collinsella.id.815	0.010864	0.470673	0.0475781	0.716656	0.0172873	40
ENIGMA3_mixed_se_wTHICK_Mean_isthmuscingulate_thickavg_20200522.txt.gz	genus.LachnospiraceaeFCS020group.id.11314	0.0110301	0.260728	0.0256269	0.257347	0.0114152	56
ENIGMA3_mixed_se_wTHICK_Mean_superiorfrontal_thickavg_20200522.txt.gz	class.Deltaproteobacteria.id.3087	0.0110795	0.729869	0.0554236	0.237274	0.0125516	41
ENIGMA3_mixed_se_wTHICK_Mean_parstriangularis_thickavg_20200522.txt.gz	genus.Romboutsia.id.11347	0.0110845	0.0733245	0.0621537	0.203432	0.0120426	48
ENIGMA3_mixed_se_wTHICK_Mean_temporalpole_thickavg_20200522.txt.gz	genus..Eubacteriumrectalegroup.id.14374	0.0111234	0.0268265	0.0111503	0.0916362	0.012174	45
ENIGMA3_mixed_se_wTHICK_Mean_frontalpole_thickavg_20200522.txt.gz	genus.LachnospiraceaeNK4A136group.id.11319	0.0112015	0.797096	0.0716855	0.874873	0.0119699	50
ENIGMA3_mixed_se_wSA_Mean_parstriangularis_surfavg_20190429.txt.gz	genus.Prevotella9.id.11183	0.0112498	0.144745	0.142328	0.647685	0.0105991	56
ENIGMA3_mixed_se_wSA_Mean_caudalanteriorcingulate_surfavg_20190429.txt.gz	genus.Barnesiella.id.944	0.0113406	0.0500228	0.0233663	0.0901165	0.00904893	40
ENIGMA3_mixed_se_wTHICK_Mean_parsorbitalis_thickavg_20200522.txt.gz	class.Alphaproteobacteria.id.2379	0.0115157	0.319112	0.24317	0.788574	0.0115693	36
ENIGMA3_mixed_se_wTHICK_Mean_isthmuscingulate_thickavg_20200522.txt.gz	genus.Oscillibacter.id.2063	0.0117118	0.0593761	0.320875	0.686522	0.0117972	47
ENIGMA3_mixed_se_wTHICK_Mean_supramarginal_thickavg_20200522.txt.gz	genus.LachnospiraceaeUCG010.id.11330	0.0119324	0.963763	0.0677105	0.975316	0.0134074	41
ENIGMA3_mixed_se_wSA_Mean_cuneus_surfavg_20190429.txt.gz	genus.RuminococcaceaeUCG009.id.11366	0.0119357	0.623303	0.0807295	0.587019	0.0105462	40
ENIGMA3_mixed_se_wTHICK_Mean_parahippocampal_thickavg_20200522.txt.gz	class.Deltaproteobacteria.id.3087	0.01255	0.314452	0.00199664	0.0420633	0.0122545	42
ENIGMA3_mixed_se_wTHICK_Mean_lingual_thickavg_20200522.txt.gz	genus.Dialister.id.2183	0.0127449	0.071387	0.0753782	0.09578	0.0136754	47
ENIGMA3_mixed_se_wSA_Mean_transversetemporal_surfavg_20190429.txt.gz	genus.Faecalibacterium.id.2057	0.0130131	0.27744	0.0782646	0.0717899	0.0140316	41
ENIGMA3_mixed_se_wSA_Mean_insula_surfavg_20190429.txt.gz	family.Peptostreptococcaceae.id.2042	0.0142518	0.493352	0.14331	0.598595	0.0143334	52
ENIGMA3_mixed_se_wTHICK_Mean_fusiform_thickavg_20200522.txt.gz	genus.Butyricimonas.id.945	0.0143108	0.353232	0.292134	0.793626	0.014793	44
ENIGMA3_mixed_se_wSA_Mean_isthmuscingulate_surfavg_20190429.txt.gz	genus.Roseburia.id.2012	0.0144233	0.764814	0.265106	0.715409	0.0134747	53
ENIGMA3_mixed_se_wSA_Mean_isthmuscingulate_surfavg_20190429.txt.gz	genus.Marvinbryantia.id.2005	0.0146069	0.0482136	0.0881915	0.0571144	0.0207813	40
ENIGMA3_mixed_se_wTHICK_Mean_entorhinal_thickavg_20200522.txt.gz	genus.Senegalimassilia.id.11160	0.0148558	0.109085	0.0572846	0.188599	0.017415	38
ENIGMA3_mixed_se_wSA_Mean_inferiortemporal_surfavg_20190429.txt.gz	family.Bacteroidaceae.id.917	0.0151603	0.650609	0.118518	0.762371	0.0143573	46
ENIGMA3_mixed_se_wSA_Mean_inferiortemporal_surfavg_20190429.txt.gz	genus.Bacteroides.id.918	0.0151603	0.650609	0.127823	0.737006	0.0143573	46
ENIGMA3_mixed_se_wSA_Mean_parsorbitalis_surfavg_20190429.txt.gz	order.Lactobacillales.id.1800	0.0154101	0.364885	0.0234715	0.137249	0.0146193	47
ENIGMA3_mixed_se_wSA_Mean_superiorfrontal_surfavg_20190429.txt.gz	genus.LachnospiraceaeUCG008.id.11328	0.0155617	0.0741127	0.0366624	0.239869	0.0229311	45
ENIGMA3_mixed_se_wSA_Mean_rostralanteriorcingulate_surfavg_20190429.txt.gz	genus.Coprococcus1.id.11301	0.0155812	0.914333	0.0144528	0.0479705	0.0183207	48
ENIGMA3_mixed_se_wTHICK_Mean_parsopercularis_thickavg_20200522.txt.gz	genus.Dialister.id.2183	0.0156062	0.698994	0.136313	0.534203	0.0163176	49
ENIGMA3_mixed_se_wSA_Mean_lingual_surfavg_20190429.txt.gz	genus.CandidatusSoleaferrea.id.11350	0.015628	0.343194	0.254973	0.795977	0.0134719	40
ENIGMA3_mixed_se_wTHICK_Mean_frontalpole_thickavg_20200522.txt.gz	genus.ErysipelotrichaceaeUCG003.id.11384	0.0159418	0.24827	0.138745	0.516232	0.0170529	44
ENIGMA3_mixed_se_wTHICK_Mean_postcentral_thickavg_20200522.txt.gz	genus.Lactococcus.id.1851	0.0160377	0.817683	0.0404673	0.298013	0.0171651	43
ENIGMA3_mixed_se_wSA_Mean_superiorfrontal_surfavg_20190429.txt.gz	genus.Eggerthella.id.819	0.016081	0.639602	0.0113254	0.160465	0.016112	52
ENIGMA3_mixed_se_wSA_Mean_caudalmiddlefrontal_surfavg_20190429.txt.gz	genus..Ruminococcusgnavusgroup.id.14376	0.0166206	0.291623	0.0539528	0.50963	0.015444	52
ENIGMA3_mixed_se_wSA_Mean_pericalcarine_surfavg_20190429.txt.gz	genus.Romboutsia.id.11347	0.0168554	0.164279	0.048435	0.215358	0.0170509	47
ENIGMA3_mixed_se_wTHICK_Mean_parsorbitalis_thickavg_20200522.txt.gz	family.Ruminococcaceae.id.2050	0.0169112	0.388202	0.0816556	0.259062	0.0182249	41
ENIGMA3_mixed_se_wTHICK_Mean_fusiform_thickavg_20200522.txt.gz	genus..Eubacteriumhalliigroup.id.11338	0.0170013	0.931954	0.115735	0.650453	0.018067	43
ENIGMA3_mixed_se_wTHICK_Mean_entorhinal_thickavg_20200522.txt.gz	genus.Bilophila.id.3170	0.0170614	0.171574	0.206875	0.744646	0.0182659	39
ENIGMA3_mixed_se_wTHICK_Mean_frontalpole_thickavg_20200522.txt.gz	family.Lactobacillaceae.id.1836	0.0171246	0.0621655	0.278171	0.790456	0.0175418	37
ENIGMA3_mixed_se_wSA_Mean_temporalpole_surfavg_20190429.txt.gz	genus.Allisonella.id.2174	0.0173114	0.432499	0.0413996	0.0364445	0.0242462	33
ENIGMA3_mixed_se_wSA_Mean_transversetemporal_surfavg_20190429.txt.gz	genus.ErysipelotrichaceaeUCG003.id.11384	0.0175105	0.139362	0.0135206	0.118037	0.0159355	42
ENIGMA3_mixed_se_wSA_Mean_inferiortemporal_surfavg_20190429.txt.gz	genus.Oscillibacter.id.2063	0.0176386	0.402455	0.0644321	0.077365	0.0148517	48
ENIGMA3_mixed_se_wTHICK_Mean_paracentral_thickavg_20200522.txt.gz	genus.Oscillospira.id.2064	0.0183216	0.253742	0.0294767	0.100404	0.0187815	39
ENIGMA3_mixed_se_wSA_Mean_lateraloccipital_surfavg_20190429.txt.gz	family.Veillonellaceae.id.2172	0.0184993	0.467728	0.378452	0.908584	0.0189857	49
ENIGMA3_mixed_se_wSA_Mean_caudalanteriorcingulate_surfavg_20190429.txt.gz	genus.Ruminiclostridium6.id.11356	0.0185539	0.654009	0.0359478	0.102243	0.0251436	41
ENIGMA3_mixed_se_wSA_Mean_precuneus_surfavg_20190429.txt.gz	genus.Oxalobacter.id.2978	0.0186762	0.169	0.0212875	0.134411	0.0168521	43
ENIGMA3_mixed_se_wTHICK_Mean_middletemporal_thickavg_20200522.txt.gz	genus.Allisonella.id.2174	0.0188092	0.343352	0.0429775	0.0719368	0.0205255	36
ENIGMA3_mixed_se_wSA_Mean_cuneus_surfavg_20190429.txt.gz	family.Lactobacillaceae.id.1836	0.0190968	0.831686	0.145098	0.397813	0.0179624	36
ENIGMA3_mixed_se_wSA_Mean_supramarginal_surfavg_20190429.txt.gz	family.Oxalobacteraceae.id.2966	0.0197464	0.953645	0.0536376	0.184885	0.0173505	46
ENIGMA3_mixed_se_wSA_Mean_inferiortemporal_surfavg_20190429.txt.gz	genus.Sellimonas.id.14369	0.0199809	0.224633	0.152767	0.271939	0.0179068	46
ENIGMA3_mixed_se_wTHICK_Mean_pericalcarine_thickavg_20200522.txt.gz	genus.Intestinibacter.id.11345	0.0203016	0.591995	0.141266	0.727524	0.0203885	48
ENIGMA3_mixed_se_wTHICK_Mean_superiortemporal_thickavg_20200522.txt.gz	genus.Bilophila.id.3170	0.0203044	0.0597206	0.0956116	0.474097	0.0209534	44
ENIGMA3_mixed_se_wTHICK_Mean_superiorparietal_thickavg_20200522.txt.gz	order.Actinomycetales.id.420	0.0203094	0.611789	0.146641	0.509535	0.0229641	35
ENIGMA3_mixed_se_wTHICK_Mean_parstriangularis_thickavg_20200522.txt.gz	family.Christensenellaceae.id.1866	0.0203722	0.727879	0.125616	0.551147	0.0236853	50
ENIGMA3_mixed_se_wSA_Mean_parahippocampal_surfavg_20190429.txt.gz	genus.Holdemania.id.2157	0.0205681	0.865117	0.0176867	0.0914931	0.026186	38
ENIGMA3_mixed_se_wTHICK_Mean_parstriangularis_thickavg_20200522.txt.gz	genus..Eubacteriumnodatumgroup.id.11297	0.0206228	0.248952	0.285394	0.719761	0.0229849	46
ENIGMA3_mixed_se_wTHICK_Mean_precentral_thickavg_20200522.txt.gz	genus.Paraprevotella.id.962	0.0208581	0.63045	0.2089	0.649474	0.0212371	41
ENIGMA3_mixed_se_wSA_Mean_lateraloccipital_surfavg_20190429.txt.gz	family.ClostridialesvadinBB60group.id.11286	0.0215238	0.708608	0.142677	0.611128	0.0194654	57
ENIGMA3_mixed_se_wTHICK_Mean_superiorfrontal_thickavg_20200522.txt.gz	family.Desulfovibrionaceae.id.3169	0.0216545	0.58763	0.121556	0.359879	0.0232254	40
ENIGMA3_mixed_se_wSA_Mean_fusiform_surfavg_20190429.txt.gz	genus.Faecalibacterium.id.2057	0.0218354	0.795838	0.166675	0.346701	0.0316768	41
ENIGMA3_mixed_se_wSA_Mean_precentral_surfavg_20190429.txt.gz	genus.Lachnoclostridium.id.11308	0.0218463	0.940507	0.0466244	0.280374	0.0197713	55
ENIGMA3_mixed_se_wTHICK_Mean_transversetemporal_thickavg_20200522.txt.gz	genus.Senegalimassilia.id.11160	0.0218853	0.0572582	0.0342118	0.201657	0.0229374	37
ENIGMA3_mixed_se_wTHICK_Mean_superiortemporal_thickavg_20200522.txt.gz	family.Acidaminococcaceae.id.2166	0.0219449	0.919682	0.130628	0.112622	0.0235079	36
ENIGMA3_mixed_se_wTHICK_Mean_paracentral_thickavg_20200522.txt.gz	class.Melainabacteria.id.1589	0.022023	0.655375	0.089554	0.0629647	0.0225634	31
ENIGMA3_mixed_se_wTHICK_Mean_transversetemporal_thickavg_20200522.txt.gz	genus.Holdemania.id.2157	0.0222952	0.514271	0.066106	0.0529789	0.0239076	41
ENIGMA3_mixed_se_wSA_Mean_parsopercularis_surfavg_20190429.txt.gz	genus.DefluviitaleaceaeUCG011.id.11287	0.0224691	0.182228	0.14318	0.799869	0.0204455	46
ENIGMA3_mixed_se_wSA_Mean_superiorfrontal_surfavg_20190429.txt.gz	class.Mollicutes.id.3920	0.022569	0.108362	0.112428	0.387636	0.0192081	41
ENIGMA3_mixed_se_wSA_Mean_superiorfrontal_surfavg_20190429.txt.gz	phylum.Tenericutes.id.3919	0.022569	0.108362	0.10691	0.338694	0.0192081	41
ENIGMA3_mixed_se_wSA_Mean_bankssts_surfavg_20190429.txt.gz	genus.Fusicatenibacter.id.11305	0.0225773	0.333909	0.062475	0.713603	0.0206534	52
ENIGMA3_mixed_se_wTHICK_Mean_rostralmiddlefrontal_thickavg_20200522.txt.gz	genus.RuminococcaceaeUCG013.id.11370	0.0226049	0.096566	0.114418	0.108481	0.022852	52
ENIGMA3_mixed_se_wTHICK_Mean_medialorbitofrontal_thickavg_20200522.txt.gz	genus.Subdoligranulum.id.2070	0.0227466	0.08169	0.0878806	0.482809	0.0249095	50
ENIGMA3_mixed_se_wTHICK_Mean_parsopercularis_thickavg_20200522.txt.gz	genus.Escherichia.Shigella.id.3504	0.0229324	0.766977	0.0456163	0.264006	0.0253576	38
ENIGMA3_mixed_se_wTHICK_Mean_parstriangularis_thickavg_20200522.txt.gz	genus.Streptococcus.id.1853	0.0232301	0.989347	0.055103	0.422535	0.0261402	47
ENIGMA3_mixed_se_wTHICK_Mean_paracentral_thickavg_20200522.txt.gz	genus.Lactobacillus.id.1837	0.0235006	0.713497	0.150921	0.754044	0.025622	36
ENIGMA3_mixed_se_wSA_Mean_superiorparietal_surfavg_20190429.txt.gz	genus.Turicibacter.id.2162	0.0237689	0.500992	0.0690043	0.43535	0.0210029	44
ENIGMA3_mixed_se_wSA_Mean_superiorfrontal_surfavg_20190429.txt.gz	genus.Faecalibacterium.id.2057	0.0240846	0.734304	0.359297	0.969111	0.0219713	41
ENIGMA3_mixed_se_wTHICK_Mean_paracentral_thickavg_20200522.txt.gz	order.Gastranaerophilales.id.1591	0.0241703	0.741759	0.070574	0.0662314	0.0248802	31
ENIGMA3_mixed_se_wTHICK_Mean_inferiortemporal_thickavg_20200522.txt.gz	family.Prevotellaceae.id.960	0.0242788	0.0986135	0.035193	0.138347	0.0246579	50
ENIGMA3_mixed_se_wSA_Mean_frontalpole_surfavg_20190429.txt.gz	order.Burkholderiales.id.2874	0.0243225	0.630892	0.434816	0.889442	0.0225756	46
ENIGMA3_mixed_se_wTHICK_Mean_posteriorcingulate_thickavg_20200522.txt.gz	family.Methanobacteriaceae.id.121	0.0248818	0.903857	0.0575315	0.253978	0.0224652	40
ENIGMA3_mixed_se_wTHICK_Mean_posteriorcingulate_thickavg_20200522.txt.gz	class.Methanobacteria.id.119	0.0248843	0.903982	0.0501795	0.228137	0.0222137	40
ENIGMA3_mixed_se_wTHICK_Mean_posteriorcingulate_thickavg_20200522.txt.gz	order.Methanobacteriales.id.120	0.0248843	0.903982	0.0471496	0.269451	0.0222137	40
ENIGMA3_mixed_se_wTHICK_Mean_lingual_thickavg_20200522.txt.gz	family.Acidaminococcaceae.id.2166	0.0251175	0.156894	0.027606	0.119196	0.0270725	34
ENIGMA3_mixed_se_wTHICK_Mean_precuneus_thickavg_20200522.txt.gz	genus.FamilyXIIIUCG001.id.11294	0.0252801	0.670863	0.312816	0.621464	0.0282879	57
ENIGMA3_mixed_se_wSA_Mean_cuneus_surfavg_20190429.txt.gz	genus.RuminococcaceaeUCG002.id.11360	0.0255439	0.277707	0.0246594	0.241419	0.0234879	45
ENIGMA3_mixed_se_wTHICK_Mean_parsopercularis_thickavg_20200522.txt.gz	genus.Streptococcus.id.1853	0.0256322	0.579918	0.0307465	0.0398509	0.0284489	47
ENIGMA3_mixed_se_wTHICK_Mean_precuneus_thickavg_20200522.txt.gz	genus.Turicibacter.id.2162	0.0257579	0.661907	0.177716	0.957325	0.027744	45
ENIGMA3_mixed_se_wSA_Mean_medialorbitofrontal_surfavg_20190429.txt.gz	class.Coriobacteriia.id.809	0.0259293	0.0901336	0.0748275	0.196225	0.0266327	64
ENIGMA3_mixed_se_wSA_Mean_medialorbitofrontal_surfavg_20190429.txt.gz	family.Coriobacteriaceae.id.811	0.0259293	0.0901336	0.0643724	0.194854	0.0266327	64
ENIGMA3_mixed_se_wSA_Mean_medialorbitofrontal_surfavg_20190429.txt.gz	order.Coriobacteriales.id.810	0.0259293	0.0901336	0.0793382	0.189247	0.0266327	64
ENIGMA3_mixed_se_wTHICK_Mean_middletemporal_thickavg_20200522.txt.gz	genus.Roseburia.id.2012	0.0260298	0.594147	0.114701	0.28154	0.0270929	52
ENIGMA3_mixed_se_wTHICK_Mean_precentral_thickavg_20200522.txt.gz	family.BacteroidalesS24.7group.id.11173	0.0260869	0.428752	0.362495	0.897033	0.0271273	32
ENIGMA3_mixed_se_wTHICK_Mean_lingual_thickavg_20200522.txt.gz	genus.RuminococcaceaeUCG011.id.11368	0.0261053	0.437567	0.0496725	0.4009	0.0291755	38
ENIGMA3_mixed_se_wSA_Mean_parsopercularis_surfavg_20190429.txt.gz	genus.Methanobrevibacter.id.123	0.0261472	0.381713	0.0624331	0.0503814	0.0239107	40
ENIGMA3_mixed_se_wSA_Mean_paracentral_surfavg_20190429.txt.gz	genus.Anaerotruncus.id.2054	0.0262747	0.163861	0.120302	0.497005	0.0367716	45
ENIGMA3_mixed_se_wTHICK_Mean_supramarginal_thickavg_20200522.txt.gz	genus.Turicibacter.id.2162	0.0264856	0.251123	0.100964	0.17591	0.0292754	46
ENIGMA3_mixed_se_wTHICK_Mean_precentral_thickavg_20200522.txt.gz	genus.Enterorhabdus.id.820	0.0265077	0.90698	0.161262	0.752501	0.0296212	35
ENIGMA3_mixed_se_wTHICK_Mean_parahippocampal_thickavg_20200522.txt.gz	class.Actinobacteria.id.419	0.0266372	0.248811	0.169581	0.568408	0.0277076	56
ENIGMA3_mixed_se_wSA_Mean_inferiortemporal_surfavg_20190429.txt.gz	family.Christensenellaceae.id.1866	0.0266579	0.116626	0.0446768	0.280455	0.0253745	51
ENIGMA3_mixed_se_wSA_Mean_superiorfrontal_surfavg_20190429.txt.gz	family.Acidaminococcaceae.id.2166	0.0268913	0.180454	0.260427	0.796483	0.0309751	35
ENIGMA3_mixed_se_wSA_Mean_lateraloccipital_surfavg_20190429.txt.gz	genus.FamilyXIIIAD3011group.id.11293	0.0272946	0.965517	0.0205752	0.124477	0.0252438	46
ENIGMA3_mixed_se_wSA_Mean_middletemporal_surfavg_20190429.txt.gz	order.NB1n.id.3953	0.0277929	0.142175	0.0246705	0.25853	0.0295348	51
ENIGMA3_mixed_se_wSA_Mean_transversetemporal_surfavg_20190429.txt.gz	genus.Oscillibacter.id.2063	0.0278744	0.172268	0.241963	0.629078	0.0254532	46
ENIGMA3_mixed_se_wTHICK_Mean_parstriangularis_thickavg_20200522.txt.gz	genus.Paraprevotella.id.962	0.027891	0.915711	0.115357	0.155773	0.0330785	40
ENIGMA3_mixed_se_wSA_Mean_superiorparietal_surfavg_20190429.txt.gz	family.Peptococcaceae.id.2024	0.028073	0.407755	0.0778307	0.208143	0.0419455	38
ENIGMA3_mixed_se_wTHICK_Mean_superiorfrontal_thickavg_20200522.txt.gz	order.Desulfovibrionales.id.3156	0.0281184	0.589014	0.103802	0.327051	0.0304185	39
ENIGMA3_mixed_se_wSA_Mean_lateraloccipital_surfavg_20190429.txt.gz	class.Coriobacteriia.id.809	0.0282443	0.663287	0.164837	0.668511	0.025675	63
ENIGMA3_mixed_se_wSA_Mean_lateraloccipital_surfavg_20190429.txt.gz	family.Coriobacteriaceae.id.811	0.0282443	0.663287	0.144961	0.647393	0.025675	63
ENIGMA3_mixed_se_wSA_Mean_lateraloccipital_surfavg_20190429.txt.gz	order.Coriobacteriales.id.810	0.0282443	0.663287	0.141121	0.658034	0.025675	63
ENIGMA3_mixed_se_wTHICK_Mean_insula_thickavg_20200522.txt.gz	genus.LachnospiraceaeNC2004group.id.11316	0.0283956	0.315054	0.257438	0.830166	0.0285152	46
ENIGMA3_mixed_se_wTHICK_Mean_paracentral_thickavg_20200522.txt.gz	genus..Eubacteriumbrachygroup.id.11296	0.0284973	0.168609	0.0210205	0.131253	0.0314806	30
ENIGMA3_mixed_se_wSA_Mean_middletemporal_surfavg_20190429.txt.gz	genus.RuminococcaceaeUCG003.id.11361	0.028559	0.464126	0.136551	0.477295	0.0323581	47
ENIGMA3_mixed_se_wSA_Mean_superiorfrontal_surfavg_20190429.txt.gz	genus.RuminococcaceaeUCG009.id.11366	0.0288615	0.606369	0.026572	0.199583	0.0217262	35
ENIGMA3_mixed_se_wTHICK_Mean_superiorparietal_thickavg_20200522.txt.gz	order.MollicutesRF9.id.11579	0.0290145	0.202982	0.0274612	0.144468	0.0320835	41
ENIGMA3_mixed_se_wSA_Mean_rostralmiddlefrontal_surfavg_20190429.txt.gz	genus.Subdoligranulum.id.2070	0.0290417	0.535775	0.139189	0.512977	0.0272174	47
ENIGMA3_mixed_se_wSA_Mean_rostralanteriorcingulate_surfavg_20190429.txt.gz	genus..Ruminococcusgauvreauiigroup.id.11342	0.0292127	0.776472	0.477362	0.945813	0.0336067	32
ENIGMA3_mixed_se_wTHICK_Mean_parahippocampal_thickavg_20200522.txt.gz	family.FamilyXIII.id.1957	0.0292881	0.498335	0.095459	0.389658	0.0292276	43
ENIGMA3_mixed_se_wSA_Mean_precuneus_surfavg_20190429.txt.gz	genus.Butyricimonas.id.945	0.0293106	0.134307	0.0116433	0.13382	0.0269979	46
ENIGMA3_mixed_se_wSA_Mean_parsopercularis_surfavg_20190429.txt.gz	genus..Ruminococcustorquesgroup.id.14377	0.0295604	0.408235	0.0790001	0.339165	0.0311382	46
ENIGMA3_mixed_se_wTHICK_Mean_bankssts_thickavg_20200522.txt.gz	genus.Marvinbryantia.id.2005	0.0297302	0.100344	0.1459	0.376749	0.0304797	41
ENIGMA3_mixed_se_wSA_Mean_supramarginal_surfavg_20190429.txt.gz	class.Coriobacteriia.id.809	0.0298044	0.568342	0.21019	0.828132	0.0279617	62
ENIGMA3_mixed_se_wSA_Mean_supramarginal_surfavg_20190429.txt.gz	family.Coriobacteriaceae.id.811	0.0298044	0.568342	0.194597	0.833766	0.0279617	62
ENIGMA3_mixed_se_wSA_Mean_supramarginal_surfavg_20190429.txt.gz	order.Coriobacteriales.id.810	0.0298044	0.568342	0.194295	0.830206	0.0279617	62
ENIGMA3_mixed_se_wTHICK_Mean_entorhinal_thickavg_20200522.txt.gz	order.Actinomycetales.id.420	0.0300583	0.0625945	0.0822599	0.157998	0.0324694	38
ENIGMA3_mixed_se_wSA_Mean_superiorparietal_surfavg_20190429.txt.gz	genus.FamilyXIIIAD3011group.id.11293	0.0301224	0.95317	0.29515	0.642962	0.0278152	45
ENIGMA3_mixed_se_wSA_Mean_cuneus_surfavg_20190429.txt.gz	family.BacteroidalesS24.7group.id.11173	0.0301667	0.0735184	0.0651904	0.256552	0.0281239	33
ENIGMA3_mixed_se_wTHICK_Mean_transversetemporal_thickavg_20200522.txt.gz	genus.Tyzzerella3.id.11335	0.0305474	0.798576	0.104955	0.177716	0.0312737	44
ENIGMA3_mixed_se_wSA_Mean_lateraloccipital_surfavg_20190429.txt.gz	genus..Eubacteriumbrachygroup.id.11296	0.0310221	0.614274	0.111741	0.283173	0.0369481	33
ENIGMA3_mixed_se_wTHICK_Mean_transversetemporal_thickavg_20200522.txt.gz	genus.Sutterella.id.2896	0.0310505	0.557561	0.284279	0.844488	0.0316606	41
ENIGMA3_mixed_se_wSA_Mean_rostralanteriorcingulate_surfavg_20190429.txt.gz	genus.Marvinbryantia.id.2005	0.0316621	0.467175	0.0905573	0.216863	0.0451785	43
ENIGMA3_mixed_se_wSA_Mean_posteriorcingulate_surfavg_20190429.txt.gz	genus.Coprococcus2.id.11302	0.0317424	0.118084	0.028078	0.302756	0.0475656	39
ENIGMA3_mixed_se_wTHICK_Mean_middletemporal_thickavg_20200522.txt.gz	genus..Eubacteriumhalliigroup.id.11338	0.0318157	0.104082	0.0365032	0.320387	0.0325009	43
ENIGMA3_mixed_se_wTHICK_Mean_transversetemporal_thickavg_20200522.txt.gz	genus.Butyricimonas.id.945	0.0318481	0.106497	0.22776	0.830313	0.0309084	46
ENIGMA3_mixed_se_wSA_Mean_paracentral_surfavg_20190429.txt.gz	genus.Collinsella.id.815	0.032114	0.632093	0.117748	0.363726	0.0297319	42
ENIGMA3_mixed_se_wSA_Mean_isthmuscingulate_surfavg_20190429.txt.gz	genus.LachnospiraceaeUCG004.id.11324	0.0322035	0.565834	0.0777112	0.241081	0.0444802	54
ENIGMA3_mixed_se_wSA_Mean_lingual_surfavg_20190429.txt.gz	family.Alcaligenaceae.id.2875	0.0322592	0.626033	0.0298003	0.194843	0.0292025	46
ENIGMA3_mixed_se_wSA_Mean_inferiorparietal_surfavg_20190429.txt.gz	order.Clostridiales.id.1863	0.0324387	0.808014	0.0320512	0.29458	0.030179	46
ENIGMA3_mixed_se_wSA_Mean_inferiorparietal_surfavg_20190429.txt.gz	genus..Ruminococcusgauvreauiigroup.id.11342	0.0326091	0.189972	0.174357	0.578908	0.0287492	34
ENIGMA3_mixed_se_wSA_Mean_parsopercularis_surfavg_20190429.txt.gz	class.Melainabacteria.id.1589	0.0327345	0.380006	0.191588	0.600765	0.0311117	31
ENIGMA3_mixed_se_wTHICK_Mean_rostralanteriorcingulate_thickavg_20200522.txt.gz	genus.Actinomyces.id.423	0.032757	0.82448	0.0623694	0.565384	0.0344548	40
ENIGMA3_mixed_se_wTHICK_Mean_superiorparietal_thickavg_20200522.txt.gz	family.Actinomycetaceae.id.421	0.0327573	0.823645	0.188329	0.529331	0.0359588	36
ENIGMA3_mixed_se_wSA_Mean_superiortemporal_surfavg_20190429.txt.gz	genus.Anaerostipes.id.1991	0.0327662	0.518584	0.221764	0.487	0.0319834	65
ENIGMA3_mixed_se_wTHICK_Mean_caudalanteriorcingulate_thickavg_20200522.txt.gz	family.Peptostreptococcaceae.id.2042	0.0330368	0.439151	0.304442	0.712645	0.0345252	49
ENIGMA3_mixed_se_wTHICK_Mean_medialorbitofrontal_thickavg_20200522.txt.gz	genus.RuminococcaceaeUCG011.id.11368	0.0331867	0.788725	0.126593	0.82413	0.0355186	32
ENIGMA3_mixed_se_wSA_Mean_superiorfrontal_surfavg_20190429.txt.gz	genus.Butyricicoccus.id.2055	0.0333235	0.457439	0.0895974	0.313481	0.0451759	40
ENIGMA3_mixed_se_wTHICK_Mean_lingual_thickavg_20200522.txt.gz	genus.CandidatusSoleaferrea.id.11350	0.0333601	0.664886	0.122366	0.446446	0.0366927	39
ENIGMA3_mixed_se_wSA_Mean_transversetemporal_surfavg_20190429.txt.gz	genus.Allisonella.id.2174	0.0334162	0.0548313	0.214643	0.747477	0.0436814	37
ENIGMA3_mixed_se_wSA_Mean_fusiform_surfavg_20190429.txt.gz	genus.Barnesiella.id.944	0.0334848	0.160939	0.0302305	0.213189	0.0297915	37
ENIGMA3_mixed_se_wSA_Mean_transversetemporal_surfavg_20190429.txt.gz	genus.Prevotella9.id.11183	0.0337429	0.88847	0.405229	0.838825	0.0311475	54
ENIGMA3_mixed_se_wTHICK_Mean_medialorbitofrontal_thickavg_20200522.txt.gz	class.Betaproteobacteria.id.2867	0.0338143	0.568895	0.0777096	0.112295	0.0366519	43
ENIGMA3_mixed_se_wTHICK_Mean_superiortemporal_thickavg_20200522.txt.gz	genus.Turicibacter.id.2162	0.0340288	0.910164	0.0412735	0.210964	0.0376024	48
ENIGMA3_mixed_se_wSA_Mean_inferiorparietal_surfavg_20190429.txt.gz	genus.Alloprevotella.id.961	0.0340671	0.404736	0.0521122	0.393125	0.0328198	31
ENIGMA3_mixed_se_wTHICK_Mean_rostralmiddlefrontal_thickavg_20200522.txt.gz	family.FamilyXI.id.1936	0.0340963	0.839437	0.075821	0.201983	0.0359483	35
ENIGMA3_mixed_se_wTHICK_Mean_caudalanteriorcingulate_thickavg_20200522.txt.gz	genus.Prevotella7.id.11182	0.0342115	0.416369	0.155189	0.0882288	0.0360466	34
ENIGMA3_mixed_se_wSA_Mean_inferiortemporal_surfavg_20190429.txt.gz	genus.Turicibacter.id.2162	0.0342368	0.224346	0.102567	0.231321	0.0480872	42
ENIGMA3_mixed_se_wSA_Mean_supramarginal_surfavg_20190429.txt.gz	genus..Clostridiuminnocuumgroup.id.14397	0.0346217	0.725676	0.270814	0.854163	0.0301752	38
ENIGMA3_mixed_se_wSA_Mean_lateraloccipital_surfavg_20190429.txt.gz	genus.Bilophila.id.3170	0.03479	0.688127	0.0293352	0.218485	0.031924	44
ENIGMA3_mixed_se_wTHICK_Mean_transversetemporal_thickavg_20200522.txt.gz	genus.Howardella.id.2000	0.0348495	0.363047	0.10365	0.36615	0.0401771	36
ENIGMA3_mixed_se_wTHICK_Mean_insula_thickavg_20200522.txt.gz	genus.Tyzzerella3.id.11335	0.0349516	0.206095	0.672509	0.914185	0.0371302	46
ENIGMA3_mixed_se_wTHICK_Mean_rostralmiddlefrontal_thickavg_20200522.txt.gz	phylum.Actinobacteria.id.400	0.0349555	0.898953	0.14316	0.533615	0.0358419	45
ENIGMA3_mixed_se_wTHICK_Mean_superiortemporal_thickavg_20200522.txt.gz	genus.CandidatusSoleaferrea.id.11350	0.0349782	0.135781	0.185248	0.648583	0.0356428	42
ENIGMA3_mixed_se_wSA_Mean_frontalpole_surfavg_20190429.txt.gz	family.ClostridialesvadinBB60group.id.11286	0.0350817	0.388434	0.0246972	0.095937	0.0341546	57
ENIGMA3_mixed_se_wTHICK_Mean_parsorbitalis_thickavg_20200522.txt.gz	genus.Alistipes.id.968	0.0352892	0.211818	0.0363931	0.242577	0.0347159	48
ENIGMA3_mixed_se_wSA_Mean_inferiorparietal_surfavg_20190429.txt.gz	genus.Anaerofilum.id.2053	0.0353181	0.757391	0.0399988	0.39275	0.0406108	38
ENIGMA3_mixed_se_wTHICK_Mean_insula_thickavg_20200522.txt.gz	genus.LachnospiraceaeNK4A136group.id.11319	0.0354971	0.495631	0.267152	0.734998	0.0378438	51
ENIGMA3_mixed_se_wTHICK_Mean_supramarginal_thickavg_20200522.txt.gz	genus.Terrisporobacter.id.11348	0.0355755	0.442144	0.266688	0.869972	0.0372403	36
ENIGMA3_mixed_se_wTHICK_Mean_pericalcarine_thickavg_20200522.txt.gz	genus.FamilyXIIIUCG001.id.11294	0.0356268	0.156432	0.0774168	0.303136	0.0386004	54
ENIGMA3_mixed_se_wSA_Mean_bankssts_surfavg_20190429.txt.gz	genus..Clostridiuminnocuumgroup.id.14397	0.0358724	0.824456	0.0537483	0.212108	0.0326894	38
ENIGMA3_mixed_se_wTHICK_Mean_precentral_thickavg_20200522.txt.gz	genus..Ruminococcusgauvreauiigroup.id.11342	0.0361078	0.962251	0.00850033	0.0621859	0.0244209	32
ENIGMA3_mixed_se_wSA_Mean_temporalpole_surfavg_20190429.txt.gz	family.Defluviitaleaceae.id.1924	0.0361615	0.157198	0.0135782	0.109937	0.0327618	43
ENIGMA3_mixed_se_wTHICK_Mean_paracentral_thickavg_20200522.txt.gz	genus.Peptococcus.id.2037	0.0361727	0.451134	0.136441	0.200657	0.0389923	42
ENIGMA3_mixed_se_wSA_Mean_transversetemporal_surfavg_20190429.txt.gz	genus.Tyzzerella3.id.11335	0.0363624	0.141637	0.474441	0.855434	0.0340688	45
ENIGMA3_mixed_se_wTHICK_Mean_parstriangularis_thickavg_20200522.txt.gz	genus.Catenibacterium.id.2153	0.0366465	0.469281	0.147317	0.458012	0.036589	30
ENIGMA3_mixed_se_wSA_Mean_isthmuscingulate_surfavg_20190429.txt.gz	genus.Barnesiella.id.944	0.0369616	0.887461	0.210154	0.563119	0.0505603	41
ENIGMA3_mixed_se_wSA_Mean_lateraloccipital_surfavg_20190429.txt.gz	genus.Ruminiclostridium9.id.11357	0.0369871	0.199175	0.132719	0.446557	0.0337972	53
ENIGMA3_mixed_se_wTHICK_Mean_postcentral_thickavg_20200522.txt.gz	genus.Coprobacter.id.949	0.0373552	0.602243	0.0224115	0.0976104	0.0405855	48
ENIGMA3_mixed_se_wSA_Mean_parsopercularis_surfavg_20190429.txt.gz	order.Gastranaerophilales.id.1591	0.0373676	0.440171	0.195452	0.816561	0.0344163	31
ENIGMA3_mixed_se_wTHICK_Mean_entorhinal_thickavg_20200522.txt.gz	genus.LachnospiraceaeND3007group.id.11317	0.0374045	0.432265	0.0883571	0.280592	0.0412709	33
ENIGMA3_mixed_se_wSA_Mean_isthmuscingulate_surfavg_20190429.txt.gz	genus.Subdoligranulum.id.2070	0.0375831	0.636124	0.0209438	0.132205	0.0344237	49
ENIGMA3_mixed_se_wSA_Mean_isthmuscingulate_surfavg_20190429.txt.gz	family.FamilyXIII.id.1957	0.0379729	0.881776	0.0608772	0.167487	0.052435	42
ENIGMA3_mixed_se_wSA_Mean_rostralmiddlefrontal_surfavg_20190429.txt.gz	genus.Eggerthella.id.819	0.0380006	0.190975	0.026916	0.0865207	0.0371896	50
ENIGMA3_mixed_se_wTHICK_Mean_frontalpole_thickavg_20200522.txt.gz	genus.LachnospiraceaeUCG008.id.11328	0.0380427	0.914241	0.207033	0.529167	0.0383473	43
ENIGMA3_mixed_se_wSA_Mean_rostralmiddlefrontal_surfavg_20190429.txt.gz	genus.Slackia.id.825	0.0380685	0.27435	0.0376448	0.150478	0.0361264	28
ENIGMA3_mixed_se_wTHICK_Mean_lingual_thickavg_20200522.txt.gz	genus.RuminococcaceaeUCG009.id.11366	0.0381676	0.605369	0.112962	0.335412	0.0366814	34
ENIGMA3_mixed_se_wSA_Mean_paracentral_surfavg_20190429.txt.gz	family.Streptococcaceae.id.1850	0.038492	0.390113	0.0276781	0.0597687	0.0492375	39
ENIGMA3_mixed_se_wTHICK_Mean_insula_thickavg_20200522.txt.gz	class.Bacilli.id.1673	0.0385373	0.949147	0.129344	0.0806924	0.0400331	46
ENIGMA3_mixed_se_wSA_Mean_parsorbitalis_surfavg_20190429.txt.gz	genus.RuminococcaceaeNK4A214group.id.11358	0.0385667	0.754318	0.244002	0.104558	0.037411	47
ENIGMA3_mixed_se_wTHICK_Mean_precentral_thickavg_20200522.txt.gz	genus.RuminococcaceaeUCG013.id.11370	0.038612	0.326866	0.102798	0.431443	0.0402026	49
ENIGMA3_mixed_se_wSA_Mean_parstriangularis_surfavg_20190429.txt.gz	genus.Parabacteroides.id.954	0.0387526	0.320148	0.105854	0.423758	0.0533111	45
ENIGMA3_mixed_se_wTHICK_Mean_cuneus_thickavg_20200522.txt.gz	genus.FamilyXIIIUCG001.id.11294	0.0390773	0.691576	0.0971743	0.42978	0.0418892	53
ENIGMA3_mixed_se_wTHICK_Mean_entorhinal_thickavg_20200522.txt.gz	genus.Prevotella7.id.11182	0.0391488	0.3547	0.362133	0.928243	0.0391053	32
ENIGMA3_mixed_se_wSA_Mean_parsopercularis_surfavg_20190429.txt.gz	phylum.Proteobacteria.id.2375	0.0391914	0.498926	0.507232	0.921556	0.035866	37
ENIGMA3_mixed_se_wSA_Mean_middletemporal_surfavg_20190429.txt.gz	genus.Oscillibacter.id.2063	0.0392314	0.806449	0.0293	0.212556	0.0359878	45
ENIGMA3_mixed_se_wSA_Mean_cuneus_surfavg_20190429.txt.gz	class.Deltaproteobacteria.id.3087	0.0392586	0.70915	0.163943	0.251999	0.0344686	41
ENIGMA3_mixed_se_wTHICK_Mean_rostralanteriorcingulate_thickavg_20200522.txt.gz	genus.LachnospiraceaeNC2004group.id.11316	0.0395757	0.686455	0.180078	0.683386	0.0408404	44
ENIGMA3_mixed_se_wTHICK_Mean_isthmuscingulate_thickavg_20200522.txt.gz	genus.Parasutterella.id.2892	0.0396568	0.644108	0.111997	0.348607	0.0400566	38
ENIGMA3_mixed_se_wSA_Mean_precuneus_surfavg_20190429.txt.gz	phylum.Lentisphaerae.id.2238	0.0396777	0.923728	0.154948	0.799309	0.0370192	40
ENIGMA3_mixed_se_wTHICK_Mean_cuneus_thickavg_20200522.txt.gz	genus.Ruminiclostridium9.id.11357	0.0398715	0.887167	0.0884241	0.65055	0.0437343	54
ENIGMA3_mixed_se_wSA_Mean_parstriangularis_surfavg_20190429.txt.gz	family.Lachnospiraceae.id.1987	0.0399943	0.133272	0.172761	0.667794	0.0372568	56
ENIGMA3_mixed_se_wSA_Mean_parsopercularis_surfavg_20190429.txt.gz	genus.RuminococcaceaeUCG003.id.11361	0.0401533	0.331679	0.105166	0.26729	0.0367425	45
ENIGMA3_mixed_se_wTHICK_Mean_temporalpole_thickavg_20200522.txt.gz	genus.FamilyXIIIAD3011group.id.11293	0.040208	0.73181	0.230232	0.890771	0.0441289	47
ENIGMA3_mixed_se_wSA_Mean_entorhinal_surfavg_20190429.txt.gz	genus.Dorea.id.1997	0.0405805	0.660482	0.38904	0.789983	0.0555782	48
ENIGMA3_mixed_se_wTHICK_Mean_posteriorcingulate_thickavg_20200522.txt.gz	class.Mollicutes.id.3920	0.0406728	0.575631	0.117988	0.486685	0.0428615	43
ENIGMA3_mixed_se_wTHICK_Mean_posteriorcingulate_thickavg_20200522.txt.gz	phylum.Tenericutes.id.3919	0.0406728	0.575631	0.119245	0.497913	0.0428615	43
ENIGMA3_mixed_se_wSA_Mean_lateralorbitofrontal_surfavg_20190429.txt.gz	order.Bacillales.id.1674	0.0408273	0.478779	0.0556674	0.295053	0.0387043	33
ENIGMA3_mixed_se_wTHICK_Mean_supramarginal_thickavg_20200522.txt.gz	genus..Eubacteriumfissicatenagroup.id.14373	0.04083	0.504271	0.180096	0.527525	0.04595	35
ENIGMA3_mixed_se_wTHICK_Mean_caudalanteriorcingulate_thickavg_20200522.txt.gz	family.Porphyromonadaceae.id.943	0.0410076	0.246035	0.0434798	0.0647508	0.0423236	47
ENIGMA3_mixed_se_wSA_Mean_middletemporal_surfavg_20190429.txt.gz	genus.Coprobacter.id.949	0.0411396	0.821459	0.0555344	0.312524	0.0396233	46
ENIGMA3_mixed_se_wTHICK_Mean_supramarginal_thickavg_20200522.txt.gz	class.Alphaproteobacteria.id.2379	0.0411556	0.175451	0.135236	0.824345	0.0449092	34
ENIGMA3_mixed_se_wSA_Mean_precuneus_surfavg_20190429.txt.gz	family.Ruminococcaceae.id.2050	0.0412584	0.88598	0.362212	0.856554	0.0374701	42
ENIGMA3_mixed_se_wTHICK_Mean_inferiortemporal_thickavg_20200522.txt.gz	genus.Allisonella.id.2174	0.0414606	0.962924	0.0257241	0.251324	0.0425676	37
ENIGMA3_mixed_se_wSA_Mean_rostralmiddlefrontal_surfavg_20190429.txt.gz	genus..Eubacteriumoxidoreducensgroup.id.11339	0.041783	0.843269	0.324187	0.813936	0.0552804	31
ENIGMA3_mixed_se_wTHICK_Mean_parahippocampal_thickavg_20200522.txt.gz	genus.Parabacteroides.id.954	0.0419037	0.993409	0.294355	0.81431	0.042448	48
ENIGMA3_mixed_se_wSA_Mean_medialorbitofrontal_surfavg_20190429.txt.gz	genus.RuminococcaceaeUCG013.id.11370	0.0420161	0.318434	0.650603	0.73238	0.0394445	50
ENIGMA3_mixed_se_wTHICK_Mean_fusiform_thickavg_20200522.txt.gz	genus.Senegalimassilia.id.11160	0.042218	0.736336	0.218488	0.570056	0.0463809	39
ENIGMA3_mixed_se_wSA_Mean_superiortemporal_surfavg_20190429.txt.gz	genus.Howardella.id.2000	0.0422748	0.629743	0.173678	0.883751	0.0423036	34
ENIGMA3_mixed_se_wSA_Mean_transversetemporal_surfavg_20190429.txt.gz	genus.Butyrivibrio.id.1993	0.0423321	0.128899	0.0881454	0.376771	0.0409021	45
ENIGMA3_mixed_se_wSA_Mean_inferiorparietal_surfavg_20190429.txt.gz	class.Clostridia.id.1859	0.0424875	0.771995	0.0271936	0.253541	0.0390139	46
ENIGMA3_mixed_se_wTHICK_Mean_bankssts_thickavg_20200522.txt.gz	phylum.Cyanobacteria.id.1500	0.0425839	0.528115	0.154742	0.423536	0.0440165	36
ENIGMA3_mixed_se_wTHICK_Mean_precentral_thickavg_20200522.txt.gz	family.Prevotellaceae.id.960	0.0426604	0.41273	0.143547	0.620425	0.045071	48
ENIGMA3_mixed_se_wSA_Mean_temporalpole_surfavg_20190429.txt.gz	genus.FamilyXIIIAD3011group.id.11293	0.0427377	0.590452	0.246584	0.776999	0.0378231	47
ENIGMA3_mixed_se_wSA_Mean_temporalpole_surfavg_20190429.txt.gz	genus.Peptococcus.id.2037	0.0428668	0.208336	0.211325	0.891028	0.0394939	43
ENIGMA3_mixed_se_wSA_Mean_posteriorcingulate_surfavg_20190429.txt.gz	genus..Ruminococcusgnavusgroup.id.14376	0.0429227	0.408838	0.232556	0.562256	0.047627	54
ENIGMA3_mixed_se_wTHICK_Mean_pericalcarine_thickavg_20200522.txt.gz	genus.Holdemanella.id.11393	0.0429565	0.804451	0.111292	0.485647	0.0457193	35
ENIGMA3_mixed_se_wSA_Mean_lateralorbitofrontal_surfavg_20190429.txt.gz	genus.Ruminiclostridium6.id.11356	0.0430334	0.855674	0.247488	0.703826	0.0571025	41
ENIGMA3_mixed_se_wSA_Mean_precuneus_surfavg_20190429.txt.gz	family.Alcaligenaceae.id.2875	0.0430422	0.869366	0.145211	0.44076	0.0460185	44
ENIGMA3_mixed_se_wTHICK_Mean_parsorbitalis_thickavg_20200522.txt.gz	genus.Sellimonas.id.14369	0.0430845	0.245183	0.13166	0.652867	0.0440696	47
ENIGMA3_mixed_se_wTHICK_Mean_caudalmiddlefrontal_thickavg_20200522.txt.gz	genus.Desulfovibrio.id.3173	0.0432558	0.710607	0.0426664	0.226356	0.0457997	43
ENIGMA3_mixed_se_wSA_Mean_posteriorcingulate_surfavg_20190429.txt.gz	family.Prevotellaceae.id.960	0.0433927	0.993536	0.364967	0.892961	0.0565449	47
ENIGMA3_mixed_se_wSA_Mean_lingual_surfavg_20190429.txt.gz	genus..Eubacteriumcoprostanoligenesgroup.id.11375	0.0434611	0.950297	0.0306836	0.128245	0.0394325	46
ENIGMA3_mixed_se_wSA_Mean_temporalpole_surfavg_20190429.txt.gz	genus.LachnospiraceaeUCG001.id.11321	0.0436042	0.316289	0.22996	0.963671	0.0398651	46
ENIGMA3_mixed_se_wSA_Mean_middletemporal_surfavg_20190429.txt.gz	phylum.Bacteroidetes.id.905	0.0436807	0.498882	0.145081	0.0760513	0.0605041	47
ENIGMA3_mixed_se_wTHICK_Mean_transversetemporal_thickavg_20200522.txt.gz	genus.Bifidobacterium.id.436	0.0437956	0.604522	0.0635355	0.236127	0.0421378	51
ENIGMA3_mixed_se_wSA_Mean_lateralorbitofrontal_surfavg_20190429.txt.gz	genus.Odoribacter.id.952	0.0440427	0.556539	0.171782	0.790363	0.0387857	33
ENIGMA3_mixed_se_wSA_Mean_parsopercularis_surfavg_20190429.txt.gz	family.Defluviitaleaceae.id.1924	0.0444259	0.0507516	0.103951	0.7794	0.0405301	43
ENIGMA3_mixed_se_wSA_Mean_fusiform_surfavg_20190429.txt.gz	genus.Alistipes.id.968	0.0447129	0.0663753	0.102199	0.116844	0.0410524	53
ENIGMA3_mixed_se_wTHICK_Mean_postcentral_thickavg_20200522.txt.gz	class.Alphaproteobacteria.id.2379	0.0448089	0.332392	0.127064	0.357587	0.0447266	32
ENIGMA3_mixed_se_wTHICK_Mean_entorhinal_thickavg_20200522.txt.gz	genus.Subdoligranulum.id.2070	0.0452455	0.476423	0.253525	0.525651	0.0449781	46
ENIGMA3_mixed_se_wTHICK_Mean_superiorfrontal_thickavg_20200522.txt.gz	genus.Oscillibacter.id.2063	0.0452486	0.983955	0.257526	0.536589	0.0497901	46
ENIGMA3_mixed_se_wSA_Mean_parsopercularis_surfavg_20190429.txt.gz	class.Actinobacteria.id.419	0.0455052	0.269986	0.262261	0.553022	0.043208	54
ENIGMA3_mixed_se_wTHICK_Mean_middletemporal_thickavg_20200522.txt.gz	genus.Anaerotruncus.id.2054	0.0455636	0.279497	0.0167004	0.193075	0.0465783	46
ENIGMA3_mixed_se_wTHICK_Mean_precuneus_thickavg_20200522.txt.gz	genus.LachnospiraceaeFCS020group.id.11314	0.0456282	0.494049	0.089403	0.238839	0.0488069	53
ENIGMA3_mixed_se_wSA_Mean_medialorbitofrontal_surfavg_20190429.txt.gz	genus.Clostridiumsensustricto1.id.1873	0.045814	0.65915	0.404713	0.919197	0.0604942	45
ENIGMA3_mixed_se_wTHICK_Mean_middletemporal_thickavg_20200522.txt.gz	family.Rhodospirillaceae.id.2717	0.0458227	0.880111	0.106399	0.0953777	0.0476024	37
ENIGMA3_mixed_se_wTHICK_Mean_superiorfrontal_thickavg_20200522.txt.gz	genus.Ruminiclostridium6.id.11356	0.0458413	0.0448443	0.0447002	0.19497	0.0478039	42
ENIGMA3_mixed_se_wTHICK_Mean_parahippocampal_thickavg_20200522.txt.gz	genus.FamilyXIIIAD3011group.id.11293	0.0460299	0.405593	0.349528	0.92008	0.0462054	47
ENIGMA3_mixed_se_wTHICK_Mean_bankssts_thickavg_20200522.txt.gz	genus.RuminococcaceaeUCG009.id.11366	0.046046	0.742274	0.0882331	0.316025	0.0496801	35
ENIGMA3_mixed_se_wSA_Mean_entorhinal_surfavg_20190429.txt.gz	genus.Peptococcus.id.2037	0.0460584	0.739791	0.185487	0.349051	0.0438162	42
ENIGMA3_mixed_se_wSA_Mean_pericalcarine_surfavg_20190429.txt.gz	genus.LachnospiraceaeFCS020group.id.11314	0.046065	0.709933	0.294906	0.473842	0.0418214	57
ENIGMA3_mixed_se_wTHICK_Mean_bankssts_thickavg_20200522.txt.gz	genus.RuminococcaceaeUCG005.id.11363	0.0463622	0.546211	0.0873983	0.423484	0.0494397	58
ENIGMA3_mixed_se_wSA_Mean_inferiortemporal_surfavg_20190429.txt.gz	family.Peptococcaceae.id.2024	0.0464579	0.62109	0.138663	0.371545	0.0615637	40
ENIGMA3_mixed_se_wTHICK_Mean_cuneus_thickavg_20200522.txt.gz	genus..Eubacteriumxylanophilumgroup.id.14375	0.0465029	0.43564	0.205668	0.914145	0.0491811	39
ENIGMA3_mixed_se_wTHICK_Mean_parstriangularis_thickavg_20200522.txt.gz	genus..Eubacteriumruminantiumgroup.id.11340	0.0466047	0.246629	0.116905	0.132576	0.0494902	40
ENIGMA3_mixed_se_wTHICK_Mean_posteriorcingulate_thickavg_20200522.txt.gz	genus.Subdoligranulum.id.2070	0.0466717	0.518356	0.234594	0.874308	0.0478374	50
ENIGMA3_mixed_se_wSA_Mean_transversetemporal_surfavg_20190429.txt.gz	order.Actinomycetales.id.420	0.0467704	0.558797	0.0550658	0.0866446	0.0430283	43
ENIGMA3_mixed_se_wTHICK_Mean_transversetemporal_thickavg_20200522.txt.gz	genus.Ruminiclostridium9.id.11357	0.0467814	0.674695	0.134539	0.477364	0.0464753	53
ENIGMA3_mixed_se_wSA_Mean_lingual_surfavg_20190429.txt.gz	genus.Flavonifractor.id.2059	0.0468056	0.289531	0.225576	0.628525	0.0448736	26
ENIGMA3_mixed_se_wSA_Mean_lateraloccipital_surfavg_20190429.txt.gz	genus.Turicibacter.id.2162	0.0470362	0.54966	0.284129	0.915224	0.0419668	45
ENIGMA3_mixed_se_wSA_Mean_inferiorparietal_surfavg_20190429.txt.gz	genus.Victivallis.id.2256	0.0470407	0.45181	0.251791	0.638303	0.0604016	33
ENIGMA3_mixed_se_wSA_Mean_parahippocampal_surfavg_20190429.txt.gz	family.Pasteurellaceae.id.3689	0.0471476	0.905802	0.105351	0.339623	0.0406764	48
ENIGMA3_mixed_se_wSA_Mean_parahippocampal_surfavg_20190429.txt.gz	order.Pasteurellales.id.3688	0.0471476	0.905802	0.104695	0.318523	0.0406764	48
ENIGMA3_mixed_se_wSA_Mean_isthmuscingulate_surfavg_20190429.txt.gz	order.NB1n.id.3953	0.0472458	0.922327	0.324249	0.96025	0.0571082	51
ENIGMA3_mixed_se_wSA_Mean_precuneus_surfavg_20190429.txt.gz	class.Mollicutes.id.3920	0.0472954	0.210407	0.162326	0.372111	0.0507238	44
ENIGMA3_mixed_se_wSA_Mean_precuneus_surfavg_20190429.txt.gz	phylum.Tenericutes.id.3919	0.0472954	0.210407	0.150937	0.402373	0.0507238	44
ENIGMA3_mixed_se_wSA_Mean_lateralorbitofrontal_surfavg_20190429.txt.gz	genus.Flavonifractor.id.2059	0.0474815	0.692368	0.539064	0.900721	0.0424834	31
ENIGMA3_mixed_se_wTHICK_Mean_precentral_thickavg_20200522.txt.gz	genus.Dorea.id.1997	0.0478452	0.148163	0.234156	0.909107	0.0499569	45
ENIGMA3_mixed_se_wSA_Mean_parsopercularis_surfavg_20190429.txt.gz	class.Bacilli.id.1673	0.0478951	0.114483	0.0631113	0.221744	0.042809	46
ENIGMA3_mixed_se_wSA_Mean_superiorparietal_surfavg_20190429.txt.gz	family.Oxalobacteraceae.id.2966	0.0479473	0.611511	0.79362	0.910472	0.0436292	45
ENIGMA3_mixed_se_wTHICK_Mean_middletemporal_thickavg_20200522.txt.gz	genus.Barnesiella.id.944	0.0480141	0.153051	0.0909708	0.311989	0.0497345	40
ENIGMA3_mixed_se_wTHICK_Mean_postcentral_thickavg_20200522.txt.gz	genus.Butyrivibrio.id.1993	0.0480339	0.104085	0.181361	0.555713	0.0488609	46
ENIGMA3_mixed_se_wTHICK_Mean_lateraloccipital_thickavg_20200522.txt.gz	order.Rhodospirillales.id.2667	0.0480699	0.768864	0.312604	0.812057	0.0524194	43
ENIGMA3_mixed_se_wSA_Mean_parstriangularis_surfavg_20190429.txt.gz	genus.LachnospiraceaeNC2004group.id.11316	0.0480785	0.652538	0.0308724	0.203682	0.0441796	43
ENIGMA3_mixed_se_wSA_Mean_parsopercularis_surfavg_20190429.txt.gz	genus.Enterorhabdus.id.820	0.0483018	0.27698	0.0866059	0.0824369	0.0455171	36
ENIGMA3_mixed_se_wSA_Mean_inferiortemporal_surfavg_20190429.txt.gz	genus.ChristensenellaceaeR.7group.id.11283	0.048543	0.176562	0.185944	0.533162	0.0479053	50
ENIGMA3_mixed_se_wTHICK_Mean_parsopercularis_thickavg_20200522.txt.gz	phylum.Actinobacteria.id.400	0.0486074	0.752	0.0640569	0.126016	0.0529779	45
ENIGMA3_mixed_se_wSA_Mean_postcentral_surfavg_20190429.txt.gz	class.Bacilli.id.1673	0.0486103	0.557202	0.57089	0.82033	0.0461397	43
ENIGMA3_mixed_se_wSA_Mean_rostralmiddlefrontal_surfavg_20190429.txt.gz	genus.Victivallis.id.2256	0.0486461	0.768473	0.194175	0.800806	0.0465649	32
ENIGMA3_mixed_se_wTHICK_Mean_parahippocampal_thickavg_20200522.txt.gz	class.Erysipelotrichia.id.2147	0.0486672	0.447813	0.656583	0.73554	0.0512933	55
ENIGMA3_mixed_se_wTHICK_Mean_parahippocampal_thickavg_20200522.txt.gz	family.Erysipelotrichaceae.id.2149	0.0486672	0.447813	0.661238	0.738098	0.0512933	55
ENIGMA3_mixed_se_wTHICK_Mean_parahippocampal_thickavg_20200522.txt.gz	order.Erysipelotrichales.id.2148	0.0486672	0.447813	0.668523	0.729698	0.0512933	55
ENIGMA3_mixed_se_wTHICK_Mean_parahippocampal_thickavg_20200522.txt.gz	genus.RuminococcaceaeUCG005.id.11363	0.0486899	0.749508	0.234064	0.579143	0.0507436	57
ENIGMA3_mixed_se_wTHICK_Mean_pericalcarine_thickavg_20200522.txt.gz	genus.RuminococcaceaeUCG013.id.11370	0.0488104	0.103177	0.183071	0.512668	0.052949	51
ENIGMA3_mixed_se_wSA_Mean_medialorbitofrontal_surfavg_20190429.txt.gz	family.BacteroidalesS24.7group.id.11173	0.0488939	0.939048	0.127899	0.218511	0.0467267	31
ENIGMA3_mixed_se_wTHICK_Mean_frontalpole_thickavg_20200522.txt.gz	genus..Eubacteriumoxidoreducensgroup.id.11339	0.0490963	0.936621	0.140797	0.349601	0.0537798	32
ENIGMA3_mixed_se_wSA_Mean_parstriangularis_surfavg_20190429.txt.gz	class.Melainabacteria.id.1589	0.0495169	0.319174	0.882841	0.840937	0.0463811	31
ENIGMA3_mixed_se_wTHICK_Mean_parahippocampal_thickavg_20200522.txt.gz	genus.Roseburia.id.2012	0.0495582	0.711228	0.140547	0.0505166	0.0532108	52
ENIGMA3_mixed_se_wTHICK_Mean_posteriorcingulate_thickavg_20200522.txt.gz	genus.Terrisporobacter.id.11348	0.0499192	0.278483	0.537175	0.935351	0.0549204	37
ENIGMA3_mixed_se_wTHICK_Mean_cuneus_thickavg_20200522.txt.gz	genus.Roseburia.id.2012	0.0502771	0.115226	0.276426	0.965938	0.0534233	52
ENIGMA3_mixed_se_wTHICK_Mean_parstriangularis_thickavg_20200522.txt.gz	genus.Lactobacillus.id.1837	0.0504056	0.147315	0.329231	0.830499	0.0548878	38
ENIGMA3_mixed_se_wSA_Mean_pericalcarine_surfavg_20190429.txt.gz	genus.Faecalibacterium.id.2057	0.0504601	0.379061	0.721839	0.669549	0.0692092	44
ENIGMA3_mixed_se_wSA_Mean_cuneus_surfavg_20190429.txt.gz	genus.LachnospiraceaeUCG004.id.11324	0.0504633	0.718806	0.110652	0.25181	0.0464273	52
ENIGMA3_mixed_se_wTHICK_Mean_inferiorparietal_thickavg_20200522.txt.gz	genus..Eubacteriumrectalegroup.id.14374	0.0505254	0.01483	0.0771039	0.136923	0.0532412	46
ENIGMA3_mixed_se_wSA_Mean_rostralanteriorcingulate_surfavg_20190429.txt.gz	order.Bacillales.id.1674	0.0506479	0.556304	0.167599	0.106212	0.0499928	31
ENIGMA3_mixed_se_wSA_Mean_superiorparietal_surfavg_20190429.txt.gz	genus.RuminococcaceaeUCG002.id.11360	0.0507059	0.37034	0.199607	0.527596	0.0501448	43
ENIGMA3_mixed_se_wTHICK_Mean_caudalanteriorcingulate_thickavg_20200522.txt.gz	genus.Lactobacillus.id.1837	0.0508673	0.889503	0.260766	0.646286	0.0511971	36
ENIGMA3_mixed_se_wTHICK_Mean_parsorbitalis_thickavg_20200522.txt.gz	genus.Desulfovibrio.id.3173	0.0509959	0.778771	0.239835	0.386227	0.054035	44
ENIGMA3_mixed_se_wTHICK_Mean_parahippocampal_thickavg_20200522.txt.gz	genus.Victivallis.id.2256	0.0510427	0.639414	0.132851	0.188002	0.0558401	32
ENIGMA3_mixed_se_wSA_Mean_fusiform_surfavg_20190429.txt.gz	genus.Actinomyces.id.423	0.0513565	0.284226	0.579571	0.842962	0.0675935	39
ENIGMA3_mixed_se_wTHICK_Mean_entorhinal_thickavg_20200522.txt.gz	family.Actinomycetaceae.id.421	0.0514352	0.126586	0.0943426	0.155547	0.0551936	39
ENIGMA3_mixed_se_wTHICK_Mean_posteriorcingulate_thickavg_20200522.txt.gz	genus.Phascolarctobacterium.id.2168	0.0514453	0.145368	0.245369	0.911751	0.0542012	47
ENIGMA3_mixed_se_wTHICK_Mean_supramarginal_thickavg_20200522.txt.gz	genus.Subdoligranulum.id.2070	0.0517978	0.850269	0.271287	0.694717	0.0533306	51
ENIGMA3_mixed_se_wSA_Mean_temporalpole_surfavg_20190429.txt.gz	genus.Intestinibacter.id.11345	0.0518435	0.367954	0.0979668	0.47368	0.0509032	48
ENIGMA3_mixed_se_wTHICK_Mean_superiorfrontal_thickavg_20200522.txt.gz	phylum.Cyanobacteria.id.1500	0.0519128	0.940756	0.552932	0.935279	0.0529296	38
ENIGMA3_mixed_se_wTHICK_Mean_paracentral_thickavg_20200522.txt.gz	genus.LachnospiraceaeUCG004.id.11324	0.0519958	0.702044	0.43545	0.733048	0.0536979	52
ENIGMA3_mixed_se_wSA_Mean_lateralorbitofrontal_surfavg_20190429.txt.gz	genus.Ruminococcus1.id.11373	0.0520457	0.998875	0.472891	0.973838	0.0485519	57
ENIGMA3_mixed_se_wSA_Mean_precentral_surfavg_20190429.txt.gz	family.Verrucomicrobiaceae.id.4036	0.0520976	0.186245	0.154877	0.960718	0.0497822	52
ENIGMA3_mixed_se_wSA_Mean_caudalanteriorcingulate_surfavg_20190429.txt.gz	genus.Alistipes.id.968	0.0524308	0.551012	0.427007	0.815616	0.0474516	48
ENIGMA3_mixed_se_wSA_Mean_postcentral_surfavg_20190429.txt.gz	family.Acidaminococcaceae.id.2166	0.0524493	0.178424	0.276844	0.963961	0.0481624	34
ENIGMA3_mixed_se_wTHICK_Mean_parsopercularis_thickavg_20200522.txt.gz	family.Acidaminococcaceae.id.2166	0.0524997	0.839062	0.674113	0.891594	0.0551196	33
ENIGMA3_mixed_se_wSA_Mean_precuneus_surfavg_20190429.txt.gz	genus.Coprobacter.id.949	0.052858	0.350881	0.0130762	0.095761	0.0645912	46
ENIGMA3_mixed_se_wTHICK_Mean_posteriorcingulate_thickavg_20200522.txt.gz	genus.Catenibacterium.id.2153	0.0531275	0.958322	0.425252	0.85715	0.0573675	31
ENIGMA3_mixed_se_wSA_Mean_fusiform_surfavg_20190429.txt.gz	genus.FamilyXIIIAD3011group.id.11293	0.0532079	0.750839	0.0601871	0.266646	0.0590601	46
ENIGMA3_mixed_se_wSA_Mean_postcentral_surfavg_20190429.txt.gz	class.Actinobacteria.id.419	0.0533855	0.0927316	0.266048	0.794884	0.050229	55
ENIGMA3_mixed_se_wTHICK_Mean_precentral_thickavg_20200522.txt.gz	genus.Erysipelatoclostridium.id.11381	0.0533888	0.30758	0.224605	0.877656	0.0554386	42
ENIGMA3_mixed_se_wTHICK_Mean_superiorfrontal_thickavg_20200522.txt.gz	genus.Terrisporobacter.id.11348	0.0535735	0.834225	0.304035	0.757718	0.0541802	36
ENIGMA3_mixed_se_wSA_Mean_parsopercularis_surfavg_20190429.txt.gz	genus.Intestinimonas.id.2062	0.0538602	0.482926	0.198136	0.726077	0.0501317	42
ENIGMA3_mixed_se_wTHICK_Mean_lateralorbitofrontal_thickavg_20200522.txt.gz	genus.Victivallis.id.2256	0.0539275	0.401428	0.106036	0.288635	0.0559513	31
ENIGMA3_mixed_se_wSA_Mean_precentral_surfavg_20190429.txt.gz	class.Verrucomicrobiae.id.4029	0.0540031	0.159296	0.25726	0.959899	0.0519296	53
ENIGMA3_mixed_se_wSA_Mean_precentral_surfavg_20190429.txt.gz	order.Verrucomicrobiales.id.4030	0.0540031	0.159296	0.249683	0.959471	0.0519296	53
ENIGMA3_mixed_se_wSA_Mean_insula_surfavg_20190429.txt.gz	class.Coriobacteriia.id.809	0.0542793	0.476808	0.294	0.841608	0.0539433	61
ENIGMA3_mixed_se_wSA_Mean_insula_surfavg_20190429.txt.gz	family.Coriobacteriaceae.id.811	0.0542793	0.476808	0.287762	0.844174	0.0539433	61
ENIGMA3_mixed_se_wSA_Mean_insula_surfavg_20190429.txt.gz	order.Coriobacteriales.id.810	0.0542793	0.476808	0.266252	0.826367	0.0539433	61
ENIGMA3_mixed_se_wTHICK_Mean_parahippocampal_thickavg_20200522.txt.gz	genus.LachnospiraceaeND3007group.id.11317	0.0542864	0.902439	0.677852	0.922285	0.0582159	33
ENIGMA3_mixed_se_wSA_Mean_entorhinal_surfavg_20190429.txt.gz	genus.Paraprevotella.id.962	0.0544273	0.70322	0.00557192	0.0572847	0.0499921	41
ENIGMA3_mixed_se_wSA_Mean_parstriangularis_surfavg_20190429.txt.gz	genus.Coprococcus1.id.11301	0.0545676	0.734591	0.0149702	0.082328	0.0661049	48
ENIGMA3_mixed_se_wTHICK_Mean_temporalpole_thickavg_20200522.txt.gz	genus.Senegalimassilia.id.11160	0.0547764	0.0757095	0.115166	0.442373	0.0614066	37
ENIGMA3_mixed_se_wSA_Mean_caudalmiddlefrontal_surfavg_20190429.txt.gz	genus.Alloprevotella.id.961	0.0549344	0.701694	0.181004	0.449515	0.0515359	32
ENIGMA3_mixed_se_wTHICK_Mean_posteriorcingulate_thickavg_20200522.txt.gz	family.Enterobacteriaceae.id.3469	0.0550523	0.769363	0.0625015	0.121612	0.0518437	43
ENIGMA3_mixed_se_wTHICK_Mean_posteriorcingulate_thickavg_20200522.txt.gz	order.Enterobacteriales.id.3468	0.0550523	0.769363	0.045413	0.133871	0.0518437	43
ENIGMA3_mixed_se_wSA_Mean_precuneus_surfavg_20190429.txt.gz	genus.LachnospiraceaeUCG004.id.11324	0.0550651	0.679338	0.016742	0.0991013	0.0515132	53
ENIGMA3_mixed_se_wSA_Mean_pericalcarine_surfavg_20190429.txt.gz	genus.Dialister.id.2183	0.0551658	0.193364	0.0263852	0.209534	0.0499365	47
ENIGMA3_mixed_se_wTHICK_Mean_lateralorbitofrontal_thickavg_20200522.txt.gz	genus.LachnospiraceaeUCG008.id.11328	0.0558744	0.757781	0.28313	0.88819	0.0564334	41
ENIGMA3_mixed_se_wTHICK_Mean_medialorbitofrontal_thickavg_20200522.txt.gz	genus.Anaerostipes.id.1991	0.0559803	0.884991	0.1183	0.373437	0.0568996	62
ENIGMA3_mixed_se_wSA_Mean_transversetemporal_surfavg_20190429.txt.gz	family.Alcaligenaceae.id.2875	0.0561936	0.368361	0.100117	0.270945	0.0503406	45
ENIGMA3_mixed_se_wTHICK_Mean_superiortemporal_thickavg_20200522.txt.gz	genus.RuminococcaceaeUCG002.id.11360	0.0564189	0.61869	0.370656	0.857772	0.0557822	42
ENIGMA3_mixed_se_wTHICK_Mean_entorhinal_thickavg_20200522.txt.gz	order.Clostridiales.id.1863	0.0564659	0.348093	0.0980247	0.194969	0.0615685	43
ENIGMA3_mixed_se_wTHICK_Mean_precentral_thickavg_20200522.txt.gz	genus.Coprobacter.id.949	0.0564865	0.369193	0.539639	0.991201	0.057942	47
ENIGMA3_mixed_se_wTHICK_Mean_lateraloccipital_thickavg_20200522.txt.gz	genus.Lachnoclostridium.id.11308	0.0565145	0.158047	0.038167	0.125526	0.0608595	54
ENIGMA3_mixed_se_wTHICK_Mean_parsopercularis_thickavg_20200522.txt.gz	family.Bifidobacteriaceae.id.433	0.0565439	0.114503	0.0725546	0.133739	0.0594243	54
ENIGMA3_mixed_se_wTHICK_Mean_parsopercularis_thickavg_20200522.txt.gz	order.Bifidobacteriales.id.432	0.0565439	0.114503	0.0776739	0.153487	0.0594243	54
ENIGMA3_mixed_se_wSA_Mean_rostralanteriorcingulate_surfavg_20190429.txt.gz	genus.LachnospiraceaeUCG001.id.11321	0.0565764	0.537773	0.0491789	0.28929	0.0665981	47
ENIGMA3_mixed_se_wSA_Mean_lateralorbitofrontal_surfavg_20190429.txt.gz	genus.Adlercreutzia.id.812	0.0566236	0.484219	0.183286	0.396101	0.0740766	38
ENIGMA3_mixed_se_wTHICK_Mean_inferiorparietal_thickavg_20200522.txt.gz	genus.Subdoligranulum.id.2070	0.056805	0.741874	0.175791	0.579499	0.059327	52
ENIGMA3_mixed_se_wSA_Mean_superiorfrontal_surfavg_20190429.txt.gz	family.Veillonellaceae.id.2172	0.0568211	0.692592	0.586444	0.941929	0.0543705	51
ENIGMA3_mixed_se_wSA_Mean_bankssts_surfavg_20190429.txt.gz	genus.FamilyXIIIUCG001.id.11294	0.0571341	0.381419	0.343024	0.680919	0.0538334	57
ENIGMA3_mixed_se_wTHICK_Mean_entorhinal_thickavg_20200522.txt.gz	class.Actinobacteria.id.419	0.0571642	0.0162161	0.298795	0.477253	0.0592443	56
ENIGMA3_mixed_se_wSA_Mean_parsorbitalis_surfavg_20190429.txt.gz	genus.Bilophila.id.3170	0.0572961	0.766729	0.0750011	0.216655	0.0665732	43
ENIGMA3_mixed_se_wTHICK_Mean_precentral_thickavg_20200522.txt.gz	genus.Olsenella.id.822	0.0574394	0.759413	0.0326762	0.128879	0.0624863	35
ENIGMA3_mixed_se_wTHICK_Mean_lingual_thickavg_20200522.txt.gz	genus.Ruminiclostridium5.id.11355	0.0575015	0.838331	0.210302	0.703362	0.0597182	47
ENIGMA3_mixed_se_wSA_Mean_temporalpole_surfavg_20190429.txt.gz	genus.Olsenella.id.822	0.0577997	0.0957188	0.190038	0.523507	0.0553761	32
ENIGMA3_mixed_se_wTHICK_Mean_insula_thickavg_20200522.txt.gz	genus.LachnospiraceaeUCG001.id.11321	0.0579708	0.259149	0.195775	0.478139	0.0596706	48
ENIGMA3_mixed_se_wSA_Mean_superiorfrontal_surfavg_20190429.txt.gz	class.Erysipelotrichia.id.2147	0.0582022	0.279541	0.355738	0.848122	0.0586192	59
ENIGMA3_mixed_se_wSA_Mean_superiorfrontal_surfavg_20190429.txt.gz	family.Erysipelotrichaceae.id.2149	0.0582022	0.279541	0.347708	0.83788	0.0586192	59
ENIGMA3_mixed_se_wSA_Mean_superiorfrontal_surfavg_20190429.txt.gz	order.Erysipelotrichales.id.2148	0.0582022	0.279541	0.346923	0.837336	0.0586192	59
ENIGMA3_mixed_se_wSA_Mean_lateralorbitofrontal_surfavg_20190429.txt.gz	genus..Eubacteriumhalliigroup.id.11338	0.058326	0.0347567	0.212299	0.41344	0.066414	43
ENIGMA3_mixed_se_wTHICK_Mean_isthmuscingulate_thickavg_20200522.txt.gz	family.Peptococcaceae.id.2024	0.0588312	0.53627	0.122142	0.216336	0.0624287	39
ENIGMA3_mixed_se_wTHICK_Mean_posteriorcingulate_thickavg_20200522.txt.gz	genus.Actinomyces.id.423	0.0589168	0.0606649	0.0329296	0.19691	0.0617579	39
ENIGMA3_mixed_se_wSA_Mean_rostralanteriorcingulate_surfavg_20190429.txt.gz	genus.Alistipes.id.968	0.0592455	0.403325	0.0256119	0.0460511	0.0555576	51
ENIGMA3_mixed_se_wSA_Mean_parstriangularis_surfavg_20190429.txt.gz	order.Gastranaerophilales.id.1591	0.0593336	0.398675	0.89472	0.864709	0.0541427	31
ENIGMA3_mixed_se_wTHICK_Mean_caudalanteriorcingulate_thickavg_20200522.txt.gz	genus.Intestinibacter.id.11345	0.059531	0.351976	0.0579404	0.409657	0.0610567	52
ENIGMA3_mixed_se_wTHICK_Mean_superiorfrontal_thickavg_20200522.txt.gz	genus.Phascolarctobacterium.id.2168	0.0597043	0.191221	0.522806	0.634346	0.06025	46
ENIGMA3_mixed_se_wSA_Mean_parsorbitalis_surfavg_20190429.txt.gz	phylum.Cyanobacteria.id.1500	0.0599647	0.201293	0.0847454	0.222973	0.056581	38
ENIGMA3_mixed_se_wTHICK_Mean_bankssts_thickavg_20200522.txt.gz	genus.Eggerthella.id.819	0.0601445	0.824031	0.119963	0.198403	0.0635899	49
ENIGMA3_mixed_se_wSA_Mean_superiorparietal_surfavg_20190429.txt.gz	genus.ChristensenellaceaeR.7group.id.11283	0.0603453	0.720757	0.118386	0.291688	0.0566411	51
ENIGMA3_mixed_se_wTHICK_Mean_insula_thickavg_20200522.txt.gz	genus.Oscillibacter.id.2063	0.0604367	0.927361	0.501169	0.966009	0.0631083	47
ENIGMA3_mixed_se_wSA_Mean_paracentral_surfavg_20190429.txt.gz	order.Lactobacillales.id.1800	0.0605673	0.20305	0.00442084	0.0635365	0.077243	44
ENIGMA3_mixed_se_wTHICK_Mean_postcentral_thickavg_20200522.txt.gz	genus.Butyricimonas.id.945	0.061091	0.0431113	0.0896469	0.257343	0.0657271	48
ENIGMA3_mixed_se_wSA_Mean_inferiortemporal_surfavg_20190429.txt.gz	family.Lactobacillaceae.id.1836	0.0611481	0.966425	0.527038	0.950512	0.0559743	38
ENIGMA3_mixed_se_wTHICK_Mean_medialorbitofrontal_thickavg_20200522.txt.gz	genus.Romboutsia.id.11347	0.061152	0.73952	0.782061	0.911826	0.0613084	48
ENIGMA3_mixed_se_wTHICK_Mean_paracentral_thickavg_20200522.txt.gz	class.Gammaproteobacteria.id.3303	0.0612229	0.604389	0.35815	0.188104	0.0626893	41
ENIGMA3_mixed_se_wSA_Mean_medialorbitofrontal_surfavg_20190429.txt.gz	order.Lactobacillales.id.1800	0.061225	0.858978	0.0309483	0.058179	0.0577249	45
ENIGMA3_mixed_se_wSA_Mean_parsorbitalis_surfavg_20190429.txt.gz	genus.Odoribacter.id.952	0.0613688	0.0372335	0.0586921	0.304276	0.0575352	35
ENIGMA3_mixed_se_wSA_Mean_caudalanteriorcingulate_surfavg_20190429.txt.gz	genus.Ruminococcus1.id.11373	0.0616367	0.905037	0.455265	0.707068	0.0556725	57
ENIGMA3_mixed_se_wSA_Mean_bankssts_surfavg_20190429.txt.gz	genus.RuminococcaceaeUCG004.id.11362	0.0616445	0.43743	0.227721	0.735134	0.050884	38
ENIGMA3_mixed_se_wTHICK_Mean_lingual_thickavg_20200522.txt.gz	family.Bifidobacteriaceae.id.433	0.0616845	0.367276	0.0442511	0.108914	0.0622221	53
ENIGMA3_mixed_se_wTHICK_Mean_lingual_thickavg_20200522.txt.gz	order.Bifidobacteriales.id.432	0.0616845	0.367276	0.0434304	0.106789	0.0622221	53
ENIGMA3_mixed_se_wSA_Mean_insula_surfavg_20190429.txt.gz	genus.Prevotella7.id.11182	0.062001	0.306005	0.122162	0.332539	0.0591953	33
ENIGMA3_mixed_se_wTHICK_Mean_middletemporal_thickavg_20200522.txt.gz	genus.Lachnoclostridium.id.11308	0.0622246	0.422773	0.0261807	0.155011	0.0685	54
ENIGMA3_mixed_se_wTHICK_Mean_precuneus_thickavg_20200522.txt.gz	genus.Coprobacter.id.949	0.0623597	0.719276	0.149852	0.614493	0.0631618	45
ENIGMA3_mixed_se_wTHICK_Mean_temporalpole_thickavg_20200522.txt.gz	genus.Coprococcus3.id.11303	0.0624253	0.138287	0.0926805	0.24687	0.0614248	35
ENIGMA3_mixed_se_wTHICK_Mean_rostralmiddlefrontal_thickavg_20200522.txt.gz	family.Porphyromonadaceae.id.943	0.0624809	0.220478	0.119457	0.628641	0.0647227	45
ENIGMA3_mixed_se_wSA_Mean_parsopercularis_surfavg_20190429.txt.gz	phylum.Cyanobacteria.id.1500	0.0629955	0.881743	0.258603	0.623864	0.0664866	37
ENIGMA3_mixed_se_wTHICK_Mean_rostralmiddlefrontal_thickavg_20200522.txt.gz	genus.Lactococcus.id.1851	0.0630272	0.187031	0.0502472	0.322701	0.0653338	44
ENIGMA3_mixed_se_wSA_Mean_isthmuscingulate_surfavg_20190429.txt.gz	genus.Lachnospira.id.2004	0.0630686	0.864357	0.193846	0.575387	0.0578663	42
ENIGMA3_mixed_se_wTHICK_Mean_postcentral_thickavg_20200522.txt.gz	genus.Akkermansia.id.4037	0.0633702	0.290489	0.0488024	0.143192	0.0649529	50
ENIGMA3_mixed_se_wSA_Mean_lateraloccipital_surfavg_20190429.txt.gz	class.Betaproteobacteria.id.2867	0.0634254	0.0840583	0.0754387	0.305486	0.0849399	42
ENIGMA3_mixed_se_wTHICK_Mean_postcentral_thickavg_20200522.txt.gz	family.Verrucomicrobiaceae.id.4036	0.063544	0.286794	0.0446746	0.121774	0.0650389	50
ENIGMA3_mixed_se_wSA_Mean_lingual_surfavg_20190429.txt.gz	genus.Coprobacter.id.949	0.0636019	0.882782	0.318013	0.760716	0.0809983	46
ENIGMA3_mixed_se_wSA_Mean_cuneus_surfavg_20190429.txt.gz	phylum.Euryarchaeota.id.55	0.0639278	0.429011	0.342701	0.71064	0.0603241	37
ENIGMA3_mixed_se_wSA_Mean_paracentral_surfavg_20190429.txt.gz	genus.Escherichia.Shigella.id.3504	0.0639398	0.740409	0.458046	0.953529	0.0812431	40
ENIGMA3_mixed_se_wSA_Mean_medialorbitofrontal_surfavg_20190429.txt.gz	family.Peptococcaceae.id.2024	0.0639798	0.590751	0.161467	0.29694	0.0605905	38
ENIGMA3_mixed_se_wTHICK_Mean_temporalpole_thickavg_20200522.txt.gz	family.Lachnospiraceae.id.1987	0.0640711	0.54814	0.191516	0.492308	0.0645391	56
ENIGMA3_mixed_se_wSA_Mean_medialorbitofrontal_surfavg_20190429.txt.gz	genus.Bilophila.id.3170	0.0643027	0.923316	0.744549	0.512277	0.0593938	43
ENIGMA3_mixed_se_wTHICK_Mean_temporalpole_thickavg_20200522.txt.gz	genus.LachnospiraceaeNK4A136group.id.11319	0.0643379	0.979988	0.356113	0.608756	0.0659055	50
ENIGMA3_mixed_se_wSA_Mean_temporalpole_surfavg_20190429.txt.gz	genus.Oxalobacter.id.2978	0.0643785	0.569396	0.0289248	0.2601	0.0634011	43
ENIGMA3_mixed_se_wSA_Mean_medialorbitofrontal_surfavg_20190429.txt.gz	family.Clostridiaceae1.id.1869	0.0644023	0.793875	0.084327	0.0657399	0.0842548	47
ENIGMA3_mixed_se_wTHICK_Mean_rostralanteriorcingulate_thickavg_20200522.txt.gz	genus..Eubacteriumbrachygroup.id.11296	0.0644094	0.927048	0.0765841	0.513774	0.0646964	32
ENIGMA3_mixed_se_wSA_Mean_lingual_surfavg_20190429.txt.gz	genus.Enterorhabdus.id.820	0.0645528	0.392704	0.0831929	0.164795	0.0595683	36
ENIGMA3_mixed_se_wSA_Mean_precuneus_surfavg_20190429.txt.gz	order.Bacillales.id.1674	0.0645731	0.606951	0.164222	0.429501	0.0648611	29
ENIGMA3_mixed_se_wTHICK_Mean_pericalcarine_thickavg_20200522.txt.gz	genus.LachnospiraceaeNC2004group.id.11316	0.0650683	0.143477	0.0748605	0.194023	0.0655828	42
ENIGMA3_mixed_se_wSA_Mean_parsorbitalis_surfavg_20190429.txt.gz	genus.RuminococcaceaeUCG011.id.11368	0.0650889	0.292856	0.0216832	0.163276	0.0811378	37
ENIGMA3_mixed_se_wSA_Mean_superiorparietal_surfavg_20190429.txt.gz	genus.Desulfovibrio.id.3173	0.065147	0.37676	0.0530646	0.196356	0.0835643	44
ENIGMA3_mixed_se_wTHICK_Mean_frontalpole_thickavg_20200522.txt.gz	genus.Holdemanella.id.11393	0.0652423	0.372609	0.171952	0.151155	0.0656874	34
ENIGMA3_mixed_se_wTHICK_Mean_entorhinal_thickavg_20200522.txt.gz	phylum.Firmicutes.id.1672	0.0653978	0.177302	0.0923021	0.277224	0.0690765	46
ENIGMA3_mixed_se_wSA_Mean_lateralorbitofrontal_surfavg_20190429.txt.gz	genus.Victivallis.id.2256	0.065563	0.785749	0.248334	0.555165	0.062477	32
ENIGMA3_mixed_se_wSA_Mean_superiorfrontal_surfavg_20190429.txt.gz	genus.Oscillospira.id.2064	0.0657445	0.985152	0.0944393	0.351243	0.0848349	38
ENIGMA3_mixed_se_wSA_Mean_middletemporal_surfavg_20190429.txt.gz	order.Gastranaerophilales.id.1591	0.0659599	0.27674	0.339713	0.543093	0.0626122	30
ENIGMA3_mixed_se_wTHICK_Mean_parstriangularis_thickavg_20200522.txt.gz	genus.Ruminococcus1.id.11373	0.0659784	0.845995	0.54469	0.711181	0.0678055	57
ENIGMA3_mixed_se_wSA_Mean_precuneus_surfavg_20190429.txt.gz	genus.RuminococcaceaeNK4A214group.id.11358	0.0661481	0.509052	0.197816	0.921741	0.0622313	46
ENIGMA3_mixed_se_wSA_Mean_lingual_surfavg_20190429.txt.gz	order.MollicutesRF9.id.11579	0.0661949	0.492025	0.370661	0.951538	0.0855109	44
ENIGMA3_mixed_se_wSA_Mean_lateralorbitofrontal_surfavg_20190429.txt.gz	order.Gastranaerophilales.id.1591	0.0663043	0.253928	0.104153	0.164264	0.0714466	32
ENIGMA3_mixed_se_wSA_Mean_parsopercularis_surfavg_20190429.txt.gz	genus.Faecalibacterium.id.2057	0.06633	0.219191	0.102831	0.202294	0.059142	42
ENIGMA3_mixed_se_wTHICK_Mean_rostralanteriorcingulate_thickavg_20200522.txt.gz	genus.Subdoligranulum.id.2070	0.0667454	0.930553	0.110044	0.28636	0.0711782	48
ENIGMA3_mixed_se_wTHICK_Mean_precentral_thickavg_20200522.txt.gz	genus.Peptococcus.id.2037	0.0669659	0.53492	0.122975	0.235929	0.0697521	40
ENIGMA3_mixed_se_wSA_Mean_entorhinal_surfavg_20190429.txt.gz	genus..Ruminococcusgauvreauiigroup.id.11342	0.0674006	0.735658	0.176849	0.165392	0.0629239	33
ENIGMA3_mixed_se_wSA_Mean_transversetemporal_surfavg_20190429.txt.gz	genus.Fusicatenibacter.id.11305	0.0674104	0.102013	0.130965	0.117162	0.0726325	55
ENIGMA3_mixed_se_wTHICK_Mean_caudalanteriorcingulate_thickavg_20200522.txt.gz	family.Lactobacillaceae.id.1836	0.0675921	0.126878	0.100867	0.546651	0.0723665	37
ENIGMA3_mixed_se_wTHICK_Mean_rostralanteriorcingulate_thickavg_20200522.txt.gz	order.Bacillales.id.1674	0.0677709	0.251639	0.0316844	0.135895	0.071089	31
ENIGMA3_mixed_se_wSA_Mean_parsorbitalis_surfavg_20190429.txt.gz	genus..Eubacteriumhalliigroup.id.11338	0.0684655	0.0288884	0.428259	0.755393	0.072248	46
ENIGMA3_mixed_se_wTHICK_Mean_frontalpole_thickavg_20200522.txt.gz	family.Christensenellaceae.id.1866	0.0687343	0.410886	0.117601	0.69034	0.0703353	51
ENIGMA3_mixed_se_wSA_Mean_parahippocampal_surfavg_20190429.txt.gz	genus.Victivallis.id.2256	0.0689347	0.335354	0.0721035	0.272284	0.0675994	31
ENIGMA3_mixed_se_wTHICK_Mean_pericalcarine_thickavg_20200522.txt.gz	class.Melainabacteria.id.1589	0.0691959	0.628716	0.506886	0.960992	0.0698613	31
ENIGMA3_mixed_se_wTHICK_Mean_medialorbitofrontal_thickavg_20200522.txt.gz	family.Acidaminococcaceae.id.2166	0.0692676	0.994628	0.0500331	0.267224	0.0748948	34
ENIGMA3_mixed_se_wTHICK_Mean_fusiform_thickavg_20200522.txt.gz	class.Bacilli.id.1673	0.0693844	0.245454	0.273234	0.693917	0.0674082	44
ENIGMA3_mixed_se_wTHICK_Mean_fusiform_thickavg_20200522.txt.gz	class.Betaproteobacteria.id.2867	0.0693883	0.713715	0.206006	0.746189	0.0714686	43
ENIGMA3_mixed_se_wSA_Mean_caudalanteriorcingulate_surfavg_20190429.txt.gz	genus.RuminococcaceaeUCG004.id.11362	0.0694057	0.501527	0.0464556	0.178887	0.0697715	36
ENIGMA3_mixed_se_wTHICK_Mean_medialorbitofrontal_thickavg_20200522.txt.gz	genus.FamilyXIIIAD3011group.id.11293	0.0694432	0.801762	0.270469	0.154285	0.0726004	45
ENIGMA3_mixed_se_wTHICK_Mean_lingual_thickavg_20200522.txt.gz	genus.Senegalimassilia.id.11160	0.0696415	0.383482	0.241533	0.568789	0.0758963	40
ENIGMA3_mixed_se_wSA_Mean_transversetemporal_surfavg_20190429.txt.gz	class.Actinobacteria.id.419	0.069665	0.660202	0.462	0.784591	0.0734976	54
ENIGMA3_mixed_se_wTHICK_Mean_isthmuscingulate_thickavg_20200522.txt.gz	genus..Clostridiuminnocuumgroup.id.14397	0.0696913	0.666001	0.388022	0.929149	0.0739657	37
ENIGMA3_mixed_se_wSA_Mean_precentral_surfavg_20190429.txt.gz	genus.Sutterella.id.2896	0.0697491	0.351113	0.0863443	0.240134	0.0631117	43
ENIGMA3_mixed_se_wSA_Mean_parsorbitalis_surfavg_20190429.txt.gz	genus.Gordonibacter.id.821	0.0698259	0.0723964	0.105988	0.0956551	0.0699353	43
ENIGMA3_mixed_se_wSA_Mean_rostralanteriorcingulate_surfavg_20190429.txt.gz	genus.Oscillospira.id.2064	0.0698982	0.910932	0.0579976	0.0927701	0.0648995	40
ENIGMA3_mixed_se_wSA_Mean_precentral_surfavg_20190429.txt.gz	genus.Escherichia.Shigella.id.3504	0.0702441	0.150053	0.0875182	0.120184	0.0889571	40
ENIGMA3_mixed_se_wSA_Mean_parstriangularis_surfavg_20190429.txt.gz	genus..Clostridiuminnocuumgroup.id.14397	0.0703606	0.253252	0.830039	0.908019	0.0654717	36
ENIGMA3_mixed_se_wTHICK_Mean_inferiortemporal_thickavg_20200522.txt.gz	genus.Sutterella.id.2896	0.0704678	0.666871	0.265572	0.658293	0.0722023	38
ENIGMA3_mixed_se_wSA_Mean_lateraloccipital_surfavg_20190429.txt.gz	genus.Subdoligranulum.id.2070	0.0705215	0.997837	0.373449	0.950752	0.0667878	51
ENIGMA3_mixed_se_wTHICK_Mean_precentral_thickavg_20200522.txt.gz	genus.Coprococcus2.id.11302	0.0706594	0.464707	0.00636213	0.0506844	0.0472728	38
ENIGMA3_mixed_se_wSA_Mean_rostralmiddlefrontal_surfavg_20190429.txt.gz	genus.Anaerostipes.id.1991	0.0707706	0.0643917	0.374181	0.789406	0.0658378	63
ENIGMA3_mixed_se_wSA_Mean_postcentral_surfavg_20190429.txt.gz	family.Rikenellaceae.id.967	0.0707818	0.608181	0.11806	0.521899	0.0699807	56
ENIGMA3_mixed_se_wSA_Mean_lingual_surfavg_20190429.txt.gz	order.NB1n.id.3953	0.0710221	0.746661	0.095435	0.453215	0.0648469	51
ENIGMA3_mixed_se_wSA_Mean_supramarginal_surfavg_20190429.txt.gz	order.Clostridiales.id.1863	0.0710355	0.629444	0.0280534	0.159784	0.0644143	39
ENIGMA3_mixed_se_wTHICK_Mean_lateralorbitofrontal_thickavg_20200522.txt.gz	class.Gammaproteobacteria.id.3303	0.0712106	0.286498	0.441395	0.672758	0.0755117	43
ENIGMA3_mixed_se_wTHICK_Mean_frontalpole_thickavg_20200522.txt.gz	family.Bacteroidaceae.id.917	0.07125	0.0473707	0.0313711	0.157984	0.0717179	46
ENIGMA3_mixed_se_wTHICK_Mean_frontalpole_thickavg_20200522.txt.gz	genus.Bacteroides.id.918	0.07125	0.0473707	0.0291237	0.174075	0.0717179	46
ENIGMA3_mixed_se_wSA_Mean_parstriangularis_surfavg_20190429.txt.gz	phylum.Cyanobacteria.id.1500	0.0713266	0.613078	0.080076	0.253061	0.0729488	38
ENIGMA3_mixed_se_wTHICK_Mean_middletemporal_thickavg_20200522.txt.gz	genus.CandidatusSoleaferrea.id.11350	0.0714511	0.909813	0.374668	0.938343	0.0737032	37
ENIGMA3_mixed_se_wTHICK_Mean_postcentral_thickavg_20200522.txt.gz	class.Verrucomicrobiae.id.4029	0.0716126	0.269324	0.0400711	0.139701	0.0732948	51
ENIGMA3_mixed_se_wTHICK_Mean_postcentral_thickavg_20200522.txt.gz	order.Verrucomicrobiales.id.4030	0.0716126	0.269324	0.0400118	0.115668	0.0732948	51
ENIGMA3_mixed_se_wSA_Mean_pericalcarine_surfavg_20190429.txt.gz	genus.Hungatella.id.11306	0.0716158	0.646199	0.0201684	0.0730017	0.0676445	42
ENIGMA3_mixed_se_wSA_Mean_bankssts_surfavg_20190429.txt.gz	order.MollicutesRF9.id.11579	0.0716449	0.972295	0.144131	0.194837	0.0886133	44
ENIGMA3_mixed_se_wTHICK_Mean_superiorparietal_thickavg_20200522.txt.gz	genus.Eisenbergiella.id.11304	0.0718021	0.970634	0.456814	0.880032	0.0735547	41
ENIGMA3_mixed_se_wSA_Mean_rostralanteriorcingulate_surfavg_20190429.txt.gz	phylum.Firmicutes.id.1672	0.0718077	0.0518938	0.13939	0.411235	0.090251	47
ENIGMA3_mixed_se_wSA_Mean_posteriorcingulate_surfavg_20190429.txt.gz	genus.Ruminococcus2.id.11374	0.0719902	0.956862	0.0687748	0.197953	0.0667807	50
ENIGMA3_mixed_se_wSA_Mean_frontalpole_surfavg_20190429.txt.gz	genus.Barnesiella.id.944	0.0720337	0.446371	0.175909	0.554878	0.0666652	40
ENIGMA3_mixed_se_wTHICK_Mean_transversetemporal_thickavg_20200522.txt.gz	class.Clostridia.id.1859	0.0720613	0.805488	0.721709	0.939051	0.0723089	44
ENIGMA3_mixed_se_wSA_Mean_transversetemporal_surfavg_20190429.txt.gz	family.Actinomycetaceae.id.421	0.0720728	0.770147	0.0831276	0.0621145	0.0669797	44
ENIGMA3_mixed_se_wTHICK_Mean_temporalpole_thickavg_20200522.txt.gz	genus..Clostridiuminnocuumgroup.id.14397	0.0720819	0.699879	0.050668	0.203449	0.0742686	36
ENIGMA3_mixed_se_wSA_Mean_parstriangularis_surfavg_20190429.txt.gz	genus.Butyricimonas.id.945	0.0720922	0.218494	0.0966488	0.235387	0.0754498	47
ENIGMA3_mixed_se_wSA_Mean_rostralanteriorcingulate_surfavg_20190429.txt.gz	class.Alphaproteobacteria.id.2379	0.0722754	0.103242	0.0874608	0.432136	0.065626	34
ENIGMA3_mixed_se_wTHICK_Mean_superiorparietal_thickavg_20200522.txt.gz	genus.Blautia.id.1992	0.0724564	0.498134	0.108697	0.269445	0.0726982	48
ENIGMA3_mixed_se_wSA_Mean_bankssts_surfavg_20190429.txt.gz	genus.Peptococcus.id.2037	0.0725376	0.283864	0.0706418	0.221328	0.0616651	43
ENIGMA3_mixed_se_wSA_Mean_parsopercularis_surfavg_20190429.txt.gz	genus.Alistipes.id.968	0.0725905	0.0500276	0.100457	0.334431	0.0690744	51
ENIGMA3_mixed_se_wTHICK_Mean_transversetemporal_thickavg_20200522.txt.gz	genus.LachnospiraceaeNC2004group.id.11316	0.0726676	0.553456	0.123498	0.347827	0.0768696	41
ENIGMA3_mixed_se_wTHICK_Mean_parsopercularis_thickavg_20200522.txt.gz	class.Bacilli.id.1673	0.0728108	0.157833	0.0706729	0.214205	0.0762908	44
ENIGMA3_mixed_se_wSA_Mean_transversetemporal_surfavg_20190429.txt.gz	genus.Slackia.id.825	0.07284	0.716698	0.0624282	0.205062	0.0703218	30
ENIGMA3_mixed_se_wTHICK_Mean_pericalcarine_thickavg_20200522.txt.gz	order.Gastranaerophilales.id.1591	0.0731479	0.68812	0.563487	0.973574	0.0739989	31
ENIGMA3_mixed_se_wTHICK_Mean_lateraloccipital_thickavg_20200522.txt.gz	genus.Coprobacter.id.949	0.0732897	0.169369	0.197912	0.381813	0.0767805	44
ENIGMA3_mixed_se_wTHICK_Mean_paracentral_thickavg_20200522.txt.gz	family.Rikenellaceae.id.967	0.0734808	0.792323	0.280566	0.455219	0.0747419	55
ENIGMA3_mixed_se_wTHICK_Mean_fusiform_thickavg_20200522.txt.gz	family.FamilyXIII.id.1957	0.0735502	0.291122	0.228016	0.453692	0.0742669	43
ENIGMA3_mixed_se_wTHICK_Mean_posteriorcingulate_thickavg_20200522.txt.gz	genus..Eubacteriumxylanophilumgroup.id.14375	0.0736477	0.727132	0.0114583	0.104886	0.0782617	39
ENIGMA3_mixed_se_wTHICK_Mean_lateraloccipital_thickavg_20200522.txt.gz	genus.Gordonibacter.id.821	0.0737136	0.629636	0.200691	0.562826	0.0740904	40
ENIGMA3_mixed_se_wSA_Mean_parsorbitalis_surfavg_20190429.txt.gz	genus.ErysipelotrichaceaeUCG003.id.11384	0.0737488	0.546721	0.560848	0.902148	0.0611582	43
ENIGMA3_mixed_se_wSA_Mean_superiorfrontal_surfavg_20190429.txt.gz	genus.Actinomyces.id.423	0.0738807	0.94636	0.0488756	0.2716	0.0660561	36
ENIGMA3_mixed_se_wTHICK_Mean_middletemporal_thickavg_20200522.txt.gz	genus.Parasutterella.id.2892	0.0740405	0.209927	0.102759	0.144897	0.0810168	40
ENIGMA3_mixed_se_wTHICK_Mean_precentral_thickavg_20200522.txt.gz	order.Lactobacillales.id.1800	0.074298	0.655827	0.406572	0.74423	0.0759097	46
ENIGMA3_mixed_se_wSA_Mean_parsorbitalis_surfavg_20190429.txt.gz	genus.LachnospiraceaeUCG001.id.11321	0.0743128	0.994875	0.514551	0.967452	0.0687938	47
ENIGMA3_mixed_se_wTHICK_Mean_pericalcarine_thickavg_20200522.txt.gz	genus.Prevotella9.id.11183	0.0743494	0.176026	0.214514	0.672342	0.0791855	58
ENIGMA3_mixed_se_wSA_Mean_precuneus_surfavg_20190429.txt.gz	family.Enterobacteriaceae.id.3469	0.0743505	0.23005	0.131181	0.33542	0.0937439	43
ENIGMA3_mixed_se_wSA_Mean_precuneus_surfavg_20190429.txt.gz	order.Enterobacteriales.id.3468	0.0743505	0.23005	0.138621	0.324513	0.0937439	43
ENIGMA3_mixed_se_wTHICK_Mean_lateralorbitofrontal_thickavg_20200522.txt.gz	genus..Eubacteriumruminantiumgroup.id.11340	0.0743676	0.620748	0.168392	0.491194	0.0815455	45
ENIGMA3_mixed_se_wSA_Mean_precentral_surfavg_20190429.txt.gz	genus.Akkermansia.id.4037	0.0744601	0.190774	0.332475	0.951869	0.071737	52
ENIGMA3_mixed_se_wTHICK_Mean_cuneus_thickavg_20200522.txt.gz	genus..Eubacteriumrectalegroup.id.14374	0.0745357	0.635591	0.255311	0.784946	0.0760013	48
ENIGMA3_mixed_se_wTHICK_Mean_superiortemporal_thickavg_20200522.txt.gz	genus.LachnospiraceaeUCG004.id.11324	0.0746006	0.774644	0.0582263	0.237226	0.0740527	51
ENIGMA3_mixed_se_wSA_Mean_transversetemporal_surfavg_20190429.txt.gz	family.Peptostreptococcaceae.id.2042	0.0748239	0.254379	0.082542	0.157683	0.0694524	48
ENIGMA3_mixed_se_wTHICK_Mean_cuneus_thickavg_20200522.txt.gz	genus.RuminococcaceaeUCG010.id.11367	0.0749892	0.71718	0.442307	0.907239	0.0833862	42
ENIGMA3_mixed_se_wTHICK_Mean_inferiortemporal_thickavg_20200522.txt.gz	genus.Senegalimassilia.id.11160	0.0751446	0.526586	0.125958	0.17142	0.083031	37
ENIGMA3_mixed_se_wSA_Mean_parsorbitalis_surfavg_20190429.txt.gz	genus.Streptococcus.id.1853	0.0752297	0.916664	0.278251	0.60369	0.0700449	48
ENIGMA3_mixed_se_wTHICK_Mean_frontalpole_thickavg_20200522.txt.gz	genus.Romboutsia.id.11347	0.0753294	0.153601	0.234628	0.3805	0.0778308	48
ENIGMA3_mixed_se_wSA_Mean_inferiortemporal_surfavg_20190429.txt.gz	family.BacteroidalesS24.7group.id.11173	0.0755303	0.31964	0.279129	0.624519	0.0962297	31
ENIGMA3_mixed_se_wSA_Mean_medialorbitofrontal_surfavg_20190429.txt.gz	genus.Romboutsia.id.11347	0.075587	0.515872	0.0400603	0.166576	0.0784163	48
ENIGMA3_mixed_se_wSA_Mean_supramarginal_surfavg_20190429.txt.gz	genus.Victivallis.id.2256	0.0757369	0.775765	0.438178	0.689673	0.0747443	29
ENIGMA3_mixed_se_wTHICK_Mean_insula_thickavg_20200522.txt.gz	genus.Faecalibacterium.id.2057	0.0758803	0.162613	0.890794	0.835005	0.0781625	40
ENIGMA3_mixed_se_wSA_Mean_bankssts_surfavg_20190429.txt.gz	genus.Intestinibacter.id.11345	0.0759361	0.951267	0.0507697	0.363786	0.0945547	46
ENIGMA3_mixed_se_wTHICK_Mean_superiorfrontal_thickavg_20200522.txt.gz	family.Ruminococcaceae.id.2050	0.0759502	0.425241	0.132157	0.774841	0.0774453	40
ENIGMA3_mixed_se_wSA_Mean_lateraloccipital_surfavg_20190429.txt.gz	order.MollicutesRF9.id.11579	0.0760921	0.221887	0.016328	0.10736	0.0740683	45
ENIGMA3_mixed_se_wTHICK_Mean_parsorbitalis_thickavg_20200522.txt.gz	family.Lactobacillaceae.id.1836	0.0762683	0.407115	0.162897	0.200559	0.0798749	34
ENIGMA3_mixed_se_wTHICK_Mean_medialorbitofrontal_thickavg_20200522.txt.gz	order.Burkholderiales.id.2874	0.0764072	0.496523	0.19648	0.0495698	0.0831536	47
ENIGMA3_mixed_se_wTHICK_Mean_bankssts_thickavg_20200522.txt.gz	genus.RuminococcaceaeUCG004.id.11362	0.0767141	0.718364	0.159113	0.142233	0.0690845	37
ENIGMA3_mixed_se_wSA_Mean_middletemporal_surfavg_20190429.txt.gz	genus..Eubacteriumnodatumgroup.id.11297	0.0769433	0.453335	0.0878709	0.40516	0.0945418	47
ENIGMA3_mixed_se_wSA_Mean_fusiform_surfavg_20190429.txt.gz	family.Acidaminococcaceae.id.2166	0.07713	0.585123	0.0202744	0.137237	0.0725458	34
ENIGMA3_mixed_se_wTHICK_Mean_fusiform_thickavg_20200522.txt.gz	genus.Prevotella7.id.11182	0.077251	0.945925	0.326002	0.683282	0.0644566	34
ENIGMA3_mixed_se_wSA_Mean_frontalpole_surfavg_20190429.txt.gz	genus.Lactobacillus.id.1837	0.0772518	0.360053	0.312895	0.73686	0.0945147	36
ENIGMA3_mixed_se_wSA_Mean_lingual_surfavg_20190429.txt.gz	genus.Intestinimonas.id.2062	0.0773576	0.0478526	0.488523	0.837209	0.0706215	44
ENIGMA3_mixed_se_wTHICK_Mean_parahippocampal_thickavg_20200522.txt.gz	genus.LachnospiraceaeUCG004.id.11324	0.0773833	0.0337518	0.0893182	0.23997	0.0797013	53
ENIGMA3_mixed_se_wSA_Mean_insula_surfavg_20190429.txt.gz	genus.Catenibacterium.id.2153	0.0774407	0.559753	0.129918	0.491807	0.0715077	29
ENIGMA3_mixed_se_wSA_Mean_parsorbitalis_surfavg_20190429.txt.gz	order.NB1n.id.3953	0.0775591	0.0489022	0.208569	0.599696	0.07432	51
ENIGMA3_mixed_se_wSA_Mean_frontalpole_surfavg_20190429.txt.gz	order.NB1n.id.3953	0.0777347	0.414813	0.341104	0.955038	0.0767199	47
ENIGMA3_mixed_se_wSA_Mean_rostralmiddlefrontal_surfavg_20190429.txt.gz	genus.Dorea.id.1997	0.0777688	0.241751	0.134258	0.410682	0.0728205	46
ENIGMA3_mixed_se_wSA_Mean_lingual_surfavg_20190429.txt.gz	genus.RuminococcaceaeUCG002.id.11360	0.0777754	0.668649	0.16319	0.160373	0.0723182	44
ENIGMA3_mixed_se_wSA_Mean_paracentral_surfavg_20190429.txt.gz	family.Methanobacteriaceae.id.121	0.0777941	0.868588	0.0834493	0.30552	0.0893194	43
ENIGMA3_mixed_se_wSA_Mean_paracentral_surfavg_20190429.txt.gz	class.Methanobacteria.id.119	0.0778285	0.869249	0.101349	0.331796	0.0888604	43
ENIGMA3_mixed_se_wSA_Mean_paracentral_surfavg_20190429.txt.gz	order.Methanobacteriales.id.120	0.0778285	0.869249	0.0902328	0.288775	0.0888604	43
ENIGMA3_mixed_se_wSA_Mean_precuneus_surfavg_20190429.txt.gz	genus.Sutterella.id.2896	0.0780141	0.266798	0.0840621	0.437626	0.0897467	41
ENIGMA3_mixed_se_wSA_Mean_bankssts_surfavg_20190429.txt.gz	genus.Victivallis.id.2256	0.078022	0.976171	0.0598643	0.133011	0.0731094	33
ENIGMA3_mixed_se_wTHICK_Mean_precentral_thickavg_20200522.txt.gz	genus.LachnospiraceaeND3007group.id.11317	0.0780952	0.676129	0.595888	0.942267	0.0787387	34
ENIGMA3_mixed_se_wTHICK_Mean_cuneus_thickavg_20200522.txt.gz	genus.Coprococcus1.id.11301	0.078317	0.677598	0.0474061	0.132958	0.0811517	48
ENIGMA3_mixed_se_wTHICK_Mean_lingual_thickavg_20200522.txt.gz	genus.Lachnoclostridium.id.11308	0.0784588	0.719074	0.0515616	0.0892189	0.0790542	57
ENIGMA3_mixed_se_wSA_Mean_rostralmiddlefrontal_surfavg_20190429.txt.gz	genus.Allisonella.id.2174	0.0784803	0.314098	0.237309	0.538565	0.0698763	34
ENIGMA3_mixed_se_wTHICK_Mean_superiortemporal_thickavg_20200522.txt.gz	genus.LachnospiraceaeFCS020group.id.11314	0.0784974	0.201574	0.0552305	0.103612	0.0804053	58
ENIGMA3_mixed_se_wTHICK_Mean_lingual_thickavg_20200522.txt.gz	genus.Adlercreutzia.id.812	0.0786892	0.67642	0.382897	0.794702	0.0811696	38
ENIGMA3_mixed_se_wSA_Mean_posteriorcingulate_surfavg_20190429.txt.gz	genus.RuminococcaceaeUCG003.id.11361	0.0787495	0.121656	0.0593596	0.214207	0.0762437	49
ENIGMA3_mixed_se_wTHICK_Mean_middletemporal_thickavg_20200522.txt.gz	genus.RuminococcaceaeUCG005.id.11363	0.0788672	0.877896	0.343209	0.934897	0.0825933	57
ENIGMA3_mixed_se_wTHICK_Mean_precuneus_thickavg_20200522.txt.gz	genus.Eggerthella.id.819	0.0788989	0.304986	0.0839337	0.347174	0.0809848	49
ENIGMA3_mixed_se_wTHICK_Mean_posteriorcingulate_thickavg_20200522.txt.gz	genus.LachnospiraceaeNK4A136group.id.11319	0.0789352	0.473649	0.294132	0.32896	0.0797724	49
ENIGMA3_mixed_se_wTHICK_Mean_caudalanteriorcingulate_thickavg_20200522.txt.gz	phylum.Proteobacteria.id.2375	0.079396	0.913536	0.244076	0.524113	0.0840271	39
ENIGMA3_mixed_se_wTHICK_Mean_transversetemporal_thickavg_20200522.txt.gz	genus.LachnospiraceaeUCG001.id.11321	0.079406	0.372336	0.253784	0.958014	0.0618029	48
ENIGMA3_mixed_se_wSA_Mean_postcentral_surfavg_20190429.txt.gz	genus.Dialister.id.2183	0.0794351	0.268806	0.198115	0.324065	0.09571	47
ENIGMA3_mixed_se_wTHICK_Mean_inferiortemporal_thickavg_20200522.txt.gz	class.Methanobacteria.id.119	0.0794378	0.53876	0.0903422	0.177098	0.0796569	40
ENIGMA3_mixed_se_wTHICK_Mean_inferiortemporal_thickavg_20200522.txt.gz	order.Methanobacteriales.id.120	0.0794378	0.53876	0.0938386	0.172805	0.0796569	40
ENIGMA3_mixed_se_wTHICK_Mean_inferiortemporal_thickavg_20200522.txt.gz	family.Methanobacteriaceae.id.121	0.0794825	0.53943	0.103283	0.203775	0.0797972	40
ENIGMA3_mixed_se_wTHICK_Mean_bankssts_thickavg_20200522.txt.gz	family.Peptococcaceae.id.2024	0.0798136	0.49559	0.056097	0.338128	0.0827709	40
ENIGMA3_mixed_se_wTHICK_Mean_supramarginal_thickavg_20200522.txt.gz	class.Mollicutes.id.3920	0.0798645	0.242771	1	0.819832	0.0805157	42
ENIGMA3_mixed_se_wTHICK_Mean_supramarginal_thickavg_20200522.txt.gz	phylum.Tenericutes.id.3919	0.0798645	0.242771	1	0.833055	0.0805157	42
ENIGMA3_mixed_se_wTHICK_Mean_temporalpole_thickavg_20200522.txt.gz	genus.Marvinbryantia.id.2005	0.0802275	0.362817	0.396953	0.932202	0.0807616	43
ENIGMA3_mixed_se_wSA_Mean_lingual_surfavg_20190429.txt.gz	family.FamilyXI.id.1936	0.0805831	0.499462	0.0757455	0.414868	0.0767168	37
ENIGMA3_mixed_se_wSA_Mean_inferiorparietal_surfavg_20190429.txt.gz	genus..Eubacteriumnodatumgroup.id.11297	0.0809447	0.868213	0.256843	0.623674	0.0748234	44
ENIGMA3_mixed_se_wSA_Mean_middletemporal_surfavg_20190429.txt.gz	family.Peptococcaceae.id.2024	0.0810671	0.954645	0.0376612	0.142902	0.100962	40
ENIGMA3_mixed_se_wSA_Mean_middletemporal_surfavg_20190429.txt.gz	genus..Eubacteriumruminantiumgroup.id.11340	0.0811247	0.0606644	0.052478	0.12546	0.0824468	41
ENIGMA3_mixed_se_wTHICK_Mean_medialorbitofrontal_thickavg_20200522.txt.gz	class.Gammaproteobacteria.id.3303	0.0813863	0.233702	0.0569745	0.25388	0.0826925	41
ENIGMA3_mixed_se_wTHICK_Mean_parstriangularis_thickavg_20200522.txt.gz	genus.Dorea.id.1997	0.0814445	0.79715	0.266551	0.863656	0.0859839	47
ENIGMA3_mixed_se_wTHICK_Mean_temporalpole_thickavg_20200522.txt.gz	genus.Methanobrevibacter.id.123	0.0816078	0.229552	0.50129	0.868618	0.0839097	43
ENIGMA3_mixed_se_wTHICK_Mean_frontalpole_thickavg_20200522.txt.gz	class.Bacteroidia.id.912	0.0818621	0.0175518	0.180219	0.563005	0.0813683	46
ENIGMA3_mixed_se_wTHICK_Mean_frontalpole_thickavg_20200522.txt.gz	order.Bacteroidales.id.913	0.0818621	0.0175518	0.186593	0.550392	0.0813683	46
ENIGMA3_mixed_se_wSA_Mean_inferiorparietal_surfavg_20190429.txt.gz	genus.Hungatella.id.11306	0.0818806	0.796048	0.573869	0.443086	0.0757064	40
ENIGMA3_mixed_se_wSA_Mean_cuneus_surfavg_20190429.txt.gz	genus.LachnospiraceaeFCS020group.id.11314	0.0825177	0.642368	0.200488	0.637476	0.0775989	58
ENIGMA3_mixed_se_wSA_Mean_cuneus_surfavg_20190429.txt.gz	genus.LachnospiraceaeNK4A136group.id.11319	0.0828667	0.813375	0.456808	0.485421	0.0783476	48
ENIGMA3_mixed_se_wSA_Mean_posteriorcingulate_surfavg_20190429.txt.gz	genus.Butyricicoccus.id.2055	0.0831782	0.297609	0.064202	0.223336	0.0758161	40
ENIGMA3_mixed_se_wSA_Mean_insula_surfavg_20190429.txt.gz	genus.Coprococcus1.id.11301	0.0832219	0.16532	0.327357	0.147948	0.0896422	47
ENIGMA3_mixed_se_wSA_Mean_superiorfrontal_surfavg_20190429.txt.gz	family.Ruminococcaceae.id.2050	0.0832747	0.70603	0.144392	0.357353	0.0848905	43
ENIGMA3_mixed_se_wSA_Mean_superiortemporal_surfavg_20190429.txt.gz	genus.Allisonella.id.2174	0.0832761	0.118926	0.0504184	0.198545	0.0837716	35
ENIGMA3_mixed_se_wSA_Mean_superiorparietal_surfavg_20190429.txt.gz	genus.Hungatella.id.11306	0.0832918	0.964466	0.170217	0.818663	0.0755419	40
ENIGMA3_mixed_se_wSA_Mean_rostralanteriorcingulate_surfavg_20190429.txt.gz	genus.Actinomyces.id.423	0.0833292	0.352512	0.0704188	0.237984	0.0946142	38
ENIGMA3_mixed_se_wTHICK_Mean_parsopercularis_thickavg_20200522.txt.gz	class.Negativicutes.id.2164	0.0833426	0.318382	0.357424	0.751617	0.0856685	50
ENIGMA3_mixed_se_wTHICK_Mean_parsopercularis_thickavg_20200522.txt.gz	order.Selenomonadales.id.2165	0.0833426	0.318382	0.339527	0.762147	0.0856685	50
ENIGMA3_mixed_se_wTHICK_Mean_entorhinal_thickavg_20200522.txt.gz	genus..Eubacteriumventriosumgroup.id.11341	0.0833944	0.320149	0.223382	0.836587	0.08412	56
ENIGMA3_mixed_se_wTHICK_Mean_isthmuscingulate_thickavg_20200522.txt.gz	phylum.Cyanobacteria.id.1500	0.0836771	0.121186	0.313949	0.926781	0.0860769	38
ENIGMA3_mixed_se_wTHICK_Mean_supramarginal_thickavg_20200522.txt.gz	genus..Ruminococcustorquesgroup.id.14377	0.0839071	0.613399	0.352533	0.402694	0.08442	47
ENIGMA3_mixed_se_wSA_Mean_parsopercularis_surfavg_20190429.txt.gz	genus.RuminococcaceaeUCG010.id.11367	0.0839467	0.857707	0.0861349	0.398454	0.0823216	44
ENIGMA3_mixed_se_wTHICK_Mean_precentral_thickavg_20200522.txt.gz	order.Actinomycetales.id.420	0.0839735	0.983432	0.55017	0.840811	0.0870076	41
ENIGMA3_mixed_se_wTHICK_Mean_postcentral_thickavg_20200522.txt.gz	class.Gammaproteobacteria.id.3303	0.0840577	0.965616	0.084333	0.338276	0.0850432	39
ENIGMA3_mixed_se_wTHICK_Mean_caudalanteriorcingulate_thickavg_20200522.txt.gz	genus.Romboutsia.id.11347	0.0842692	0.480529	0.115724	0.490669	0.0867325	47
ENIGMA3_mixed_se_wSA_Mean_pericalcarine_surfavg_20190429.txt.gz	genus.RuminococcaceaeUCG005.id.11363	0.0842777	0.633389	0.078219	0.249551	0.0933951	51
ENIGMA3_mixed_se_wSA_Mean_parahippocampal_surfavg_20190429.txt.gz	genus.Tyzzerella3.id.11335	0.0843021	0.173674	0.0898194	0.10651	0.0808276	47
ENIGMA3_mixed_se_wTHICK_Mean_lingual_thickavg_20200522.txt.gz	genus.Akkermansia.id.4037	0.0843032	0.490929	0.124658	0.321998	0.0858563	51
ENIGMA3_mixed_se_wSA_Mean_posteriorcingulate_surfavg_20190429.txt.gz	genus.RuminococcaceaeUCG009.id.11366	0.0843192	0.920261	0.101538	0.269541	0.0951811	36
ENIGMA3_mixed_se_wSA_Mean_inferiortemporal_surfavg_20190429.txt.gz	genus..Eubacteriumhalliigroup.id.11338	0.084434	0.249079	0.146689	0.527928	0.083426	40
ENIGMA3_mixed_se_wSA_Mean_paracentral_surfavg_20190429.txt.gz	genus.Coprobacter.id.949	0.0844723	0.995164	0.261929	0.0742009	0.0822168	42
ENIGMA3_mixed_se_wSA_Mean_caudalmiddlefrontal_surfavg_20190429.txt.gz	phylum.Actinobacteria.id.400	0.0845738	0.485117	0.365878	0.699973	0.0925383	44
ENIGMA3_mixed_se_wTHICK_Mean_pericalcarine_thickavg_20200522.txt.gz	family.Alcaligenaceae.id.2875	0.0846339	0.0642234	0.0732818	0.129982	0.0894222	45
ENIGMA3_mixed_se_wSA_Mean_inferiortemporal_surfavg_20190429.txt.gz	class.Mollicutes.id.3920	0.0847171	0.394426	0.155731	0.343692	0.0812615	39
ENIGMA3_mixed_se_wSA_Mean_inferiortemporal_surfavg_20190429.txt.gz	phylum.Tenericutes.id.3919	0.0847171	0.394426	0.139229	0.351184	0.0812615	39
ENIGMA3_mixed_se_wTHICK_Mean_entorhinal_thickavg_20200522.txt.gz	genus.Lachnospira.id.2004	0.0847537	0.876626	0.271455	0.828613	0.0864809	44
ENIGMA3_mixed_se_wTHICK_Mean_frontalpole_thickavg_20200522.txt.gz	genus.Lactobacillus.id.1837	0.0848765	0.437753	0.348063	0.824826	0.0839954	36
ENIGMA3_mixed_se_wSA_Mean_precentral_surfavg_20190429.txt.gz	family.Ruminococcaceae.id.2050	0.0848883	0.495924	0.214385	0.3409	0.104226	39
ENIGMA3_mixed_se_wTHICK_Mean_medialorbitofrontal_thickavg_20200522.txt.gz	genus.Intestinibacter.id.11345	0.0850961	0.344144	0.632999	0.827275	0.0866541	49
ENIGMA3_mixed_se_wTHICK_Mean_lateralorbitofrontal_thickavg_20200522.txt.gz	order.Lactobacillales.id.1800	0.0851299	0.870929	0.48609	0.602917	0.0867393	44
ENIGMA3_mixed_se_wTHICK_Mean_superiorparietal_thickavg_20200522.txt.gz	family.Enterobacteriaceae.id.3469	0.08515	0.0271453	0.130372	0.361046	0.0894874	44
ENIGMA3_mixed_se_wTHICK_Mean_superiorparietal_thickavg_20200522.txt.gz	order.Enterobacteriales.id.3468	0.08515	0.0271453	0.122616	0.33849	0.0894874	44
ENIGMA3_mixed_se_wTHICK_Mean_caudalanteriorcingulate_thickavg_20200522.txt.gz	family.Victivallaceae.id.2255	0.0851932	0.0281037	0.0184948	0.136577	0.0879993	40
ENIGMA3_mixed_se_wSA_Mean_lingual_surfavg_20190429.txt.gz	order.Desulfovibrionales.id.3156	0.085484	0.561957	0.031243	0.182922	0.0788651	40
ENIGMA3_mixed_se_wSA_Mean_superiorparietal_surfavg_20190429.txt.gz	family.Veillonellaceae.id.2172	0.085584	0.663446	0.473937	0.836041	0.082501	50
ENIGMA3_mixed_se_wTHICK_Mean_caudalmiddlefrontal_thickavg_20200522.txt.gz	genus.CandidatusSoleaferrea.id.11350	0.086	0.292853	0.050172	0.0705006	0.0881323	40
ENIGMA3_mixed_se_wTHICK_Mean_parsopercularis_thickavg_20200522.txt.gz	family.BacteroidalesS24.7group.id.11173	0.0862766	0.137725	0.17969	0.305109	0.086233	31
ENIGMA3_mixed_se_wSA_Mean_temporalpole_surfavg_20190429.txt.gz	genus..Eubacteriumrectalegroup.id.14374	0.0862949	0.0905908	0.195232	0.545071	0.0793389	44
ENIGMA3_mixed_se_wSA_Mean_rostralanteriorcingulate_surfavg_20190429.txt.gz	genus.Intestinimonas.id.2062	0.0863253	0.695315	0.634305	0.747453	0.107797	43
ENIGMA3_mixed_se_wSA_Mean_lingual_surfavg_20190429.txt.gz	class.Betaproteobacteria.id.2867	0.0864452	0.603828	0.1726	0.265492	0.0849294	43
ENIGMA3_mixed_se_wSA_Mean_transversetemporal_surfavg_20190429.txt.gz	class.Mollicutes.id.3920	0.0865519	0.650977	0.163549	0.864739	0.0779666	42
ENIGMA3_mixed_se_wSA_Mean_transversetemporal_surfavg_20190429.txt.gz	phylum.Tenericutes.id.3919	0.0865519	0.650977	0.185071	0.869906	0.0779666	42
ENIGMA3_mixed_se_wSA_Mean_posteriorcingulate_surfavg_20190429.txt.gz	genus..Eubacteriumbrachygroup.id.11296	0.0867065	0.877016	0.0424983	0.208396	0.0816668	34
ENIGMA3_mixed_se_wSA_Mean_transversetemporal_surfavg_20190429.txt.gz	order.Burkholderiales.id.2874	0.0867523	0.115396	0.523039	0.932186	0.0785018	46
ENIGMA3_mixed_se_wTHICK_Mean_frontalpole_thickavg_20200522.txt.gz	genus.Victivallis.id.2256	0.0870271	0.944495	0.168058	0.200672	0.0884708	32
ENIGMA3_mixed_se_wTHICK_Mean_transversetemporal_thickavg_20200522.txt.gz	genus.LachnospiraceaeUCG004.id.11324	0.0872316	0.820191	0.158048	0.366002	0.0875265	53
ENIGMA3_mixed_se_wSA_Mean_precentral_surfavg_20190429.txt.gz	genus.Parabacteroides.id.954	0.0877407	0.64611	0.298898	0.576112	0.0825099	49
ENIGMA3_mixed_se_wTHICK_Mean_cuneus_thickavg_20200522.txt.gz	genus..Eubacteriumruminantiumgroup.id.11340	0.0877622	0.376854	0.116421	0.190604	0.0926793	44
ENIGMA3_mixed_se_wSA_Mean_transversetemporal_surfavg_20190429.txt.gz	genus.Enterorhabdus.id.820	0.0878429	0.374937	0.0691106	0.23336	0.0892161	35
ENIGMA3_mixed_se_wSA_Mean_paracentral_surfavg_20190429.txt.gz	phylum.Cyanobacteria.id.1500	0.0879428	0.525488	0.779207	0.731247	0.0822929	38
ENIGMA3_mixed_se_wTHICK_Mean_pericalcarine_thickavg_20200522.txt.gz	genus.LachnospiraceaeUCG004.id.11324	0.0880176	0.20846	0.43866	0.790992	0.0926284	52
ENIGMA3_mixed_se_wSA_Mean_parstriangularis_surfavg_20190429.txt.gz	genus.DefluviitaleaceaeUCG011.id.11287	0.0881959	0.39229	0.0704631	0.205482	0.111521	43
ENIGMA3_mixed_se_wTHICK_Mean_precentral_thickavg_20200522.txt.gz	genus.Ruminiclostridium5.id.11355	0.0884108	0.244996	0.399759	0.6892	0.0888244	45
ENIGMA3_mixed_se_wTHICK_Mean_parsorbitalis_thickavg_20200522.txt.gz	genus..Eubacteriumoxidoreducensgroup.id.11339	0.0885976	0.91364	0.19646	0.568989	0.0915247	32
ENIGMA3_mixed_se_wSA_Mean_middletemporal_surfavg_20190429.txt.gz	class.Melainabacteria.id.1589	0.0887639	0.34451	0.292992	0.543472	0.0849771	31
ENIGMA3_mixed_se_wSA_Mean_entorhinal_surfavg_20190429.txt.gz	genus.Parasutterella.id.2892	0.0888702	0.169745	0.17192	0.554585	0.0893142	38
ENIGMA3_mixed_se_wSA_Mean_bankssts_surfavg_20190429.txt.gz	genus..Eubacteriumoxidoreducensgroup.id.11339	0.0889524	0.624654	0.596734	0.863477	0.08261	29
ENIGMA3_mixed_se_wSA_Mean_temporalpole_surfavg_20190429.txt.gz	genus.Senegalimassilia.id.11160	0.0893039	0.210147	0.714649	0.827941	0.0850756	38
ENIGMA3_mixed_se_wTHICK_Mean_parahippocampal_thickavg_20200522.txt.gz	genus..Eubacteriumventriosumgroup.id.11341	0.0895192	0.498292	0.18446	0.555042	0.0914891	56
ENIGMA3_mixed_se_wSA_Mean_caudalanteriorcingulate_surfavg_20190429.txt.gz	genus.RuminococcaceaeUCG011.id.11368	0.0896338	0.533363	0.136325	0.390924	0.0864369	36
ENIGMA3_mixed_se_wSA_Mean_lateraloccipital_surfavg_20190429.txt.gz	family.Prevotellaceae.id.960	0.0897178	0.137604	0.086072	0.284543	0.0889694	49
ENIGMA3_mixed_se_wTHICK_Mean_caudalmiddlefrontal_thickavg_20200522.txt.gz	class.Alphaproteobacteria.id.2379	0.0897497	0.706066	0.336446	0.615866	0.0922105	35
ENIGMA3_mixed_se_wSA_Mean_bankssts_surfavg_20190429.txt.gz	genus.LachnospiraceaeUCG008.id.11328	0.089755	0.510995	0.0337281	0.0688715	0.0799756	44
ENIGMA3_mixed_se_wTHICK_Mean_inferiorparietal_thickavg_20200522.txt.gz	genus.Sellimonas.id.14369	0.0898134	0.140318	0.291897	0.561902	0.0920495	43
ENIGMA3_mixed_se_wTHICK_Mean_temporalpole_thickavg_20200522.txt.gz	genus.Alloprevotella.id.961	0.0898703	0.354045	0.596283	0.814872	0.093722	32
ENIGMA3_mixed_se_wTHICK_Mean_caudalmiddlefrontal_thickavg_20200522.txt.gz	family.Clostridiaceae1.id.1869	0.0899125	0.963021	0.175769	0.221605	0.0925019	48
ENIGMA3_mixed_se_wSA_Mean_bankssts_surfavg_20190429.txt.gz	genus.Anaerotruncus.id.2054	0.0899189	0.424642	0.20712	0.468181	0.0839005	46
ENIGMA3_mixed_se_wTHICK_Mean_superiortemporal_thickavg_20200522.txt.gz	phylum.Verrucomicrobia.id.3982	0.0903268	0.229054	0.157605	0.470978	0.0917414	37
ENIGMA3_mixed_se_wSA_Mean_medialorbitofrontal_surfavg_20190429.txt.gz	genus.RuminococcaceaeUCG010.id.11367	0.0903447	0.807356	0.134564	0.480626	0.113511	43
ENIGMA3_mixed_se_wTHICK_Mean_inferiorparietal_thickavg_20200522.txt.gz	family.Verrucomicrobiaceae.id.4036	0.0904083	0.637994	0.294661	0.967337	0.0928072	49
ENIGMA3_mixed_se_wSA_Mean_cuneus_surfavg_20190429.txt.gz	genus.Dialister.id.2183	0.0904178	0.135531	0.110127	0.341558	0.0841024	48
ENIGMA3_mixed_se_wSA_Mean_pericalcarine_surfavg_20190429.txt.gz	genus.Butyricicoccus.id.2055	0.090545	0.212858	0.339969	0.595279	0.0826792	42
ENIGMA3_mixed_se_wSA_Mean_superiorparietal_surfavg_20190429.txt.gz	genus.Victivallis.id.2256	0.0909811	0.894347	0.0397804	0.214739	0.0827923	33
ENIGMA3_mixed_se_wSA_Mean_insula_surfavg_20190429.txt.gz	family.Actinomycetaceae.id.421	0.0909856	0.786144	0.0572374	0.176908	0.112412	43
ENIGMA3_mixed_se_wTHICK_Mean_pericalcarine_thickavg_20200522.txt.gz	order.Lactobacillales.id.1800	0.091102	0.377517	0.556077	0.822039	0.0922827	45
ENIGMA3_mixed_se_wTHICK_Mean_temporalpole_thickavg_20200522.txt.gz	genus.Prevotella7.id.11182	0.0911807	0.65868	0.514739	0.718732	0.0970035	35
ENIGMA3_mixed_se_wSA_Mean_parstriangularis_surfavg_20190429.txt.gz	family.Clostridiaceae1.id.1869	0.0913579	0.595141	0.386712	0.60904	0.113888	46
ENIGMA3_mixed_se_wSA_Mean_entorhinal_surfavg_20190429.txt.gz	family.Peptostreptococcaceae.id.2042	0.0914986	0.959424	0.228139	0.264069	0.0961225	50
ENIGMA3_mixed_se_wSA_Mean_isthmuscingulate_surfavg_20190429.txt.gz	genus.RuminococcaceaeUCG003.id.11361	0.091567	0.272281	0.213033	0.140133	0.0827266	46
ENIGMA3_mixed_se_wSA_Mean_parstriangularis_surfavg_20190429.txt.gz	family.ClostridialesvadinBB60group.id.11286	0.0917412	0.31559	0.119048	0.145075	0.0865845	58
ENIGMA3_mixed_se_wTHICK_Mean_lateraloccipital_thickavg_20200522.txt.gz	genus.Oscillospira.id.2064	0.0919454	0.624068	0.242493	0.692206	0.0953551	39
ENIGMA3_mixed_se_wTHICK_Mean_paracentral_thickavg_20200522.txt.gz	genus.Odoribacter.id.952	0.0919913	0.063903	0.49378	0.704385	0.0926659	34
ENIGMA3_mixed_se_wSA_Mean_precentral_surfavg_20190429.txt.gz	genus.RuminococcaceaeUCG011.id.11368	0.0920294	0.853978	0.155946	0.293126	0.0867	32
ENIGMA3_mixed_se_wTHICK_Mean_superiorparietal_thickavg_20200522.txt.gz	genus.DefluviitaleaceaeUCG011.id.11287	0.0921016	0.771666	0.264036	0.0947315	0.0932884	45
ENIGMA3_mixed_se_wSA_Mean_cuneus_surfavg_20190429.txt.gz	family.Clostridiaceae1.id.1869	0.0921871	0.0969303	0.030693	0.0958891	0.0726826	45
ENIGMA3_mixed_se_wTHICK_Mean_bankssts_thickavg_20200522.txt.gz	genus..Eubacteriumventriosumgroup.id.11341	0.0923117	0.556012	0.186718	0.554145	0.0953169	56
ENIGMA3_mixed_se_wSA_Mean_superiortemporal_surfavg_20190429.txt.gz	genus.Erysipelatoclostridium.id.11381	0.0926633	0.211376	0.0954119	0.252889	0.0847112	42
ENIGMA3_mixed_se_wSA_Mean_frontalpole_surfavg_20190429.txt.gz	family.Lachnospiraceae.id.1987	0.0928854	0.804883	0.278674	0.686602	0.0895812	54
ENIGMA3_mixed_se_wSA_Mean_caudalmiddlefrontal_surfavg_20190429.txt.gz	genus.RuminococcaceaeUCG004.id.11362	0.0929667	0.425962	0.0856143	0.272872	0.110579	40
ENIGMA3_mixed_se_wSA_Mean_middletemporal_surfavg_20190429.txt.gz	genus.Anaerotruncus.id.2054	0.0929689	0.947343	0.314211	0.692377	0.0857266	44
ENIGMA3_mixed_se_wTHICK_Mean_paracentral_thickavg_20200522.txt.gz	genus.Alistipes.id.968	0.0929963	0.502291	0.16611	0.407567	0.0957824	54
ENIGMA3_mixed_se_wTHICK_Mean_postcentral_thickavg_20200522.txt.gz	genus..Eubacteriumcoprostanoligenesgroup.id.11375	0.0932031	0.988163	1	0.61433	0.0927112	46
ENIGMA3_mixed_se_wTHICK_Mean_superiorparietal_thickavg_20200522.txt.gz	genus.RuminococcaceaeNK4A214group.id.11358	0.0934315	0.236825	0.337464	0.867724	0.0962796	45
ENIGMA3_mixed_se_wSA_Mean_bankssts_surfavg_20190429.txt.gz	family.Prevotellaceae.id.960	0.0934729	0.707454	0.505212	0.545778	0.0865089	49
ENIGMA3_mixed_se_wTHICK_Mean_precuneus_thickavg_20200522.txt.gz	genus.RuminococcaceaeUCG005.id.11363	0.0935253	0.217694	0.128022	0.552735	0.0907332	55
ENIGMA3_mixed_se_wTHICK_Mean_insula_thickavg_20200522.txt.gz	order.Bacillales.id.1674	0.0935672	0.254181	0.0994003	0.310033	0.0979042	32
ENIGMA3_mixed_se_wSA_Mean_caudalanteriorcingulate_surfavg_20190429.txt.gz	class.Methanobacteria.id.119	0.094013	0.378181	0.184316	0.45026	0.0899743	43
ENIGMA3_mixed_se_wSA_Mean_caudalanteriorcingulate_surfavg_20190429.txt.gz	order.Methanobacteriales.id.120	0.094013	0.378181	0.173476	0.409196	0.0899743	43
ENIGMA3_mixed_se_wSA_Mean_caudalanteriorcingulate_surfavg_20190429.txt.gz	family.Methanobacteriaceae.id.121	0.0940297	0.378307	0.177472	0.460378	0.0889396	43
ENIGMA3_mixed_se_wSA_Mean_caudalanteriorcingulate_surfavg_20190429.txt.gz	genus.Butyricicoccus.id.2055	0.094182	0.410098	0.0353174	0.124227	0.0854354	40
ENIGMA3_mixed_se_wTHICK_Mean_precentral_thickavg_20200522.txt.gz	genus.Butyricimonas.id.945	0.0942091	0.562745	0.499157	0.734248	0.0959967	46
ENIGMA3_mixed_se_wTHICK_Mean_temporalpole_thickavg_20200522.txt.gz	phylum.Euryarchaeota.id.55	0.0942727	0.468195	0.375677	0.830907	0.0953952	38
ENIGMA3_mixed_se_wSA_Mean_parsorbitalis_surfavg_20190429.txt.gz	genus.Actinomyces.id.423	0.0943366	0.897445	0.429136	0.761584	0.0889387	38
ENIGMA3_mixed_se_wSA_Mean_lateralorbitofrontal_surfavg_20190429.txt.gz	genus.Oscillibacter.id.2063	0.094695	0.234953	0.206984	0.290718	0.11598	45
ENIGMA3_mixed_se_wSA_Mean_transversetemporal_surfavg_20190429.txt.gz	class.Bacteroidia.id.912	0.0947689	0.563007	0.586293	0.798565	0.0994852	44
ENIGMA3_mixed_se_wSA_Mean_transversetemporal_surfavg_20190429.txt.gz	order.Bacteroidales.id.913	0.0947689	0.563007	0.588373	0.799018	0.0994852	44
ENIGMA3_mixed_se_wSA_Mean_postcentral_surfavg_20190429.txt.gz	class.Gammaproteobacteria.id.3303	0.0948351	0.694938	0.262727	0.231263	0.117609	41
ENIGMA3_mixed_se_wTHICK_Mean_middletemporal_thickavg_20200522.txt.gz	family.Peptostreptococcaceae.id.2042	0.0948743	0.307153	0.184754	0.570745	0.0983182	49
ENIGMA3_mixed_se_wTHICK_Mean_parstriangularis_thickavg_20200522.txt.gz	genus.RuminococcaceaeUCG011.id.11368	0.0950211	0.499474	0.244268	0.123826	0.0941813	38
ENIGMA3_mixed_se_wTHICK_Mean_inferiortemporal_thickavg_20200522.txt.gz	class.Alphaproteobacteria.id.2379	0.0950666	0.815497	0.424985	0.709656	0.0984661	32
ENIGMA3_mixed_se_wTHICK_Mean_pericalcarine_thickavg_20200522.txt.gz	genus.Allisonella.id.2174	0.0951741	0.119981	0.027445	0.165732	0.0973967	35
ENIGMA3_mixed_se_wSA_Mean_middletemporal_surfavg_20190429.txt.gz	family.Prevotellaceae.id.960	0.0953138	0.939482	0.129433	0.214659	0.0886004	47
ENIGMA3_mixed_se_wTHICK_Mean_lingual_thickavg_20200522.txt.gz	class.Verrucomicrobiae.id.4029	0.0953659	0.522161	0.132701	0.304793	0.0967335	52
ENIGMA3_mixed_se_wTHICK_Mean_lingual_thickavg_20200522.txt.gz	order.Verrucomicrobiales.id.4030	0.0953659	0.522161	0.142617	0.325596	0.0967335	52
ENIGMA3_mixed_se_wSA_Mean_insula_surfavg_20190429.txt.gz	phylum.Proteobacteria.id.2375	0.0954048	0.960662	0.286293	0.750531	0.0885798	34
ENIGMA3_mixed_se_wTHICK_Mean_isthmuscingulate_thickavg_20200522.txt.gz	genus.LachnospiraceaeND3007group.id.11317	0.095446	0.567018	0.2178	0.50202	0.102622	35
ENIGMA3_mixed_se_wSA_Mean_cuneus_surfavg_20190429.txt.gz	genus.Odoribacter.id.952	0.095829	0.0790325	0.264294	0.294144	0.0890919	35
ENIGMA3_mixed_se_wTHICK_Mean_cuneus_thickavg_20200522.txt.gz	family.Alcaligenaceae.id.2875	0.0958577	0.695956	0.312912	0.556002	0.0994346	47
ENIGMA3_mixed_se_wSA_Mean_posteriorcingulate_surfavg_20190429.txt.gz	genus.Escherichia.Shigella.id.3504	0.0958694	0.609188	0.383917	0.899026	0.114649	41
ENIGMA3_mixed_se_wSA_Mean_bankssts_surfavg_20190429.txt.gz	genus.Butyricimonas.id.945	0.0959931	0.506738	0.253993	0.841209	0.11556	48
ENIGMA3_mixed_se_wTHICK_Mean_lingual_thickavg_20200522.txt.gz	genus.Anaerostipes.id.1991	0.0962501	0.841362	0.50052	0.608329	0.0995442	64
ENIGMA3_mixed_se_wSA_Mean_isthmuscingulate_surfavg_20190429.txt.gz	genus.Prevotella7.id.11182	0.0963547	0.86761	0.151372	0.476822	0.0926769	32
ENIGMA3_mixed_se_wTHICK_Mean_lateraloccipital_thickavg_20200522.txt.gz	genus.Actinomyces.id.423	0.0965333	0.927927	0.0445671	0.341873	0.0937284	39
ENIGMA3_mixed_se_wSA_Mean_temporalpole_surfavg_20190429.txt.gz	class.Alphaproteobacteria.id.2379	0.0966495	0.963698	0.161984	0.512426	0.0936474	35
ENIGMA3_mixed_se_wSA_Mean_middletemporal_surfavg_20190429.txt.gz	genus.RuminococcaceaeUCG005.id.11363	0.0966943	0.49286	0.263805	0.62555	0.0958809	57
ENIGMA3_mixed_se_wTHICK_Mean_precentral_thickavg_20200522.txt.gz	genus.Ruminiclostridium6.id.11356	0.0967322	0.94304	0.0360399	0.269184	0.097306	39
ENIGMA3_mixed_se_wSA_Mean_pericalcarine_surfavg_20190429.txt.gz	family.Porphyromonadaceae.id.943	0.0967669	0.301778	0.154153	0.300995	0.0929482	44
ENIGMA3_mixed_se_wTHICK_Mean_entorhinal_thickavg_20200522.txt.gz	genus..Ruminococcustorquesgroup.id.14377	0.0967814	0.789657	0.183133	0.346021	0.09974	47
ENIGMA3_mixed_se_wTHICK_Mean_insula_thickavg_20200522.txt.gz	genus..Eubacteriumruminantiumgroup.id.11340	0.0968487	0.492745	0.193299	0.777314	0.100978	42
ENIGMA3_mixed_se_wTHICK_Mean_entorhinal_thickavg_20200522.txt.gz	genus.Escherichia.Shigella.id.3504	0.0969326	0.201141	0.580204	0.074138	0.082117	38
ENIGMA3_mixed_se_wSA_Mean_cuneus_surfavg_20190429.txt.gz	family.Desulfovibrionaceae.id.3169	0.0970948	0.694044	0.188882	0.149815	0.0888765	42
ENIGMA3_mixed_se_wSA_Mean_lateralorbitofrontal_surfavg_20190429.txt.gz	class.Melainabacteria.id.1589	0.097111	0.315797	0.0983201	0.161355	0.094567	32
ENIGMA3_mixed_se_wTHICK_Mean_precentral_thickavg_20200522.txt.gz	genus.Holdemania.id.2157	0.0974099	0.520049	0.252561	0.591585	0.0971967	41
ENIGMA3_mixed_se_wTHICK_Mean_insula_thickavg_20200522.txt.gz	genus..Eubacteriumeligensgroup.id.14372	0.0974467	0.236057	0.330598	0.574413	0.0994	39
ENIGMA3_mixed_se_wSA_Mean_caudalanteriorcingulate_surfavg_20190429.txt.gz	genus.Adlercreutzia.id.812	0.0978489	0.927451	0.0792663	0.397264	0.0921263	36
ENIGMA3_mixed_se_wTHICK_Mean_transversetemporal_thickavg_20200522.txt.gz	order.Clostridiales.id.1863	0.0979136	0.83034	0.739088	0.889517	0.0962256	43
ENIGMA3_mixed_se_wSA_Mean_insula_surfavg_20190429.txt.gz	family.Veillonellaceae.id.2172	0.0987241	0.856773	0.297146	0.622881	0.0969152	48
ENIGMA3_mixed_se_wSA_Mean_middletemporal_surfavg_20190429.txt.gz	genus.Lactococcus.id.1851	0.0989597	0.695946	0.143323	0.350467	0.120628	45
ENIGMA3_mixed_se_wTHICK_Mean_inferiorparietal_thickavg_20200522.txt.gz	genus.Lactococcus.id.1851	0.0990841	0.142192	0.168191	0.412949	0.101731	44
ENIGMA3_mixed_se_wTHICK_Mean_inferiortemporal_thickavg_20200522.txt.gz	class.Mollicutes.id.3920	0.0990842	0.269293	0.10711	0.217107	0.0990633	40
ENIGMA3_mixed_se_wTHICK_Mean_inferiortemporal_thickavg_20200522.txt.gz	phylum.Tenericutes.id.3919	0.0990842	0.269293	0.09916	0.201452	0.0990633	40
ENIGMA3_mixed_se_wSA_Mean_cuneus_surfavg_20190429.txt.gz	family.Methanobacteriaceae.id.121	0.0990896	0.704979	0.387176	0.197168	0.0967297	42
ENIGMA3_mixed_se_wTHICK_Mean_entorhinal_thickavg_20200522.txt.gz	genus.Odoribacter.id.952	0.0990913	0.919232	0.40278	0.640957	0.101708	33
ENIGMA3_mixed_se_wSA_Mean_cuneus_surfavg_20190429.txt.gz	class.Methanobacteria.id.119	0.0991596	0.704059	0.406693	0.162024	0.0948023	42
ENIGMA3_mixed_se_wSA_Mean_cuneus_surfavg_20190429.txt.gz	order.Methanobacteriales.id.120	0.0991596	0.704059	0.39727	0.192837	0.0948023	42
ENIGMA3_mixed_se_wTHICK_Mean_lateralorbitofrontal_thickavg_20200522.txt.gz	class.Actinobacteria.id.419	0.0992319	0.0917987	0.142038	0.248777	0.102018	57
ENIGMA3_mixed_se_wSA_Mean_superiorparietal_surfavg_20190429.txt.gz	genus.Dorea.id.1997	0.0992545	0.148639	0.108779	0.378167	0.0922553	50
ENIGMA3_mixed_se_wSA_Mean_pericalcarine_surfavg_20190429.txt.gz	class.Lentisphaeria.id.2250	0.0992562	0.953236	0.316953	0.0897909	0.0942396	38
ENIGMA3_mixed_se_wSA_Mean_pericalcarine_surfavg_20190429.txt.gz	order.Victivallales.id.2254	0.0992562	0.953236	0.32856	0.0587755	0.0942396	38
ENIGMA3_mixed_se_wTHICK_Mean_rostralmiddlefrontal_thickavg_20200522.txt.gz	order.MollicutesRF9.id.11579	0.099446	0.667642	0.172467	0.0828054	0.102136	44
ENIGMA3_mixed_se_wTHICK_Mean_lateralorbitofrontal_thickavg_20200522.txt.gz	genus.Anaerofilum.id.2053	0.0995658	0.443757	0.0296008	0.185574	0.100484	39
ENIGMA3_mixed_se_wSA_Mean_supramarginal_surfavg_20190429.txt.gz	genus..Ruminococcusgauvreauiigroup.id.11342	0.099593	0.540503	0.0635521	0.156479	0.0929045	34
ENIGMA3_mixed_se_wSA_Mean_caudalmiddlefrontal_surfavg_20190429.txt.gz	family.Streptococcaceae.id.1850	0.0996116	0.713925	0.311292	0.786506	0.0955514	43
ENIGMA3_mixed_se_wTHICK_Mean_middletemporal_thickavg_20200522.txt.gz	genus.Erysipelatoclostridium.id.11381	0.0996529	0.609954	0.57716	0.86143	0.0987945	43
ENIGMA3_mixed_se_wSA_Mean_lateraloccipital_surfavg_20190429.txt.gz	genus.ErysipelotrichaceaeUCG003.id.11384	0.0998021	0.638379	0.0449189	0.157234	0.0962206	42
ENIGMA3_mixed_se_wSA_Mean_caudalanteriorcingulate_surfavg_20190429.txt.gz	genus.Collinsella.id.815	0.0999916	0.79553	0.10487	0.56166	0.094796	43
ENIGMA3_mixed_se_wSA_Mean_caudalanteriorcingulate_surfavg_20190429.txt.gz	genus.Senegalimassilia.id.11160	0.100058	0.401058	0.130894	0.440746	0.0845374	37
ENIGMA3_mixed_se_wSA_Mean_entorhinal_surfavg_20190429.txt.gz	family.ClostridialesvadinBB60group.id.11286	0.100101	0.785596	0.0844337	0.616857	0.102026	57
ENIGMA3_mixed_se_wTHICK_Mean_isthmuscingulate_thickavg_20200522.txt.gz	genus.LachnospiraceaeUCG004.id.11324	0.100249	0.393991	0.360349	0.805542	0.100313	50
ENIGMA3_mixed_se_wTHICK_Mean_superiortemporal_thickavg_20200522.txt.gz	genus..Eubacteriumhalliigroup.id.11338	0.100778	0.425028	0.630516	0.925687	0.103959	40
ENIGMA3_mixed_se_wTHICK_Mean_rostralmiddlefrontal_thickavg_20200522.txt.gz	genus.Alistipes.id.968	0.100977	0.816859	0.256531	0.552591	0.0980223	49
ENIGMA3_mixed_se_wSA_Mean_insula_surfavg_20190429.txt.gz	genus.RuminococcaceaeUCG014.id.11371	0.10109	0.819318	0.0849439	0.431332	0.0967994	43
ENIGMA3_mixed_se_wTHICK_Mean_superiorfrontal_thickavg_20200522.txt.gz	genus.RuminococcaceaeUCG013.id.11370	0.101112	0.338099	0.426186	0.124263	0.100128	49
ENIGMA3_mixed_se_wSA_Mean_lateraloccipital_surfavg_20190429.txt.gz	genus.Roseburia.id.2012	0.101261	0.904002	0.292327	0.784754	0.0956807	53
ENIGMA3_mixed_se_wTHICK_Mean_lingual_thickavg_20200522.txt.gz	family.Verrucomicrobiaceae.id.4036	0.101261	0.559767	0.136275	0.318859	0.102554	51
ENIGMA3_mixed_se_wTHICK_Mean_entorhinal_thickavg_20200522.txt.gz	genus.Desulfovibrio.id.3173	0.101388	0.712183	0.687665	0.751002	0.103166	46
ENIGMA3_mixed_se_wTHICK_Mean_superiorparietal_thickavg_20200522.txt.gz	order.NB1n.id.3953	0.10149	0.90345	0.266623	0.903184	0.103721	50
ENIGMA3_mixed_se_wTHICK_Mean_caudalmiddlefrontal_thickavg_20200522.txt.gz	genus.Intestinibacter.id.11345	0.101759	0.203733	0.694322	0.860255	0.104005	47
ENIGMA3_mixed_se_wTHICK_Mean_precentral_thickavg_20200522.txt.gz	family.Verrucomicrobiaceae.id.4036	0.101771	0.378193	0.341173	0.940436	0.104192	51
ENIGMA3_mixed_se_wTHICK_Mean_posteriorcingulate_thickavg_20200522.txt.gz	genus.Intestinibacter.id.11345	0.102357	0.923296	0.100914	0.311683	0.102002	47
ENIGMA3_mixed_se_wTHICK_Mean_insula_thickavg_20200522.txt.gz	genus.Romboutsia.id.11347	0.102392	0.727256	0.0534492	0.181497	0.106686	48
ENIGMA3_mixed_se_wTHICK_Mean_fusiform_thickavg_20200522.txt.gz	genus.Subdoligranulum.id.2070	0.102479	0.209828	0.315608	0.633678	0.103708	48
ENIGMA3_mixed_se_wTHICK_Mean_inferiorparietal_thickavg_20200522.txt.gz	genus.RuminococcaceaeUCG002.id.11360	0.102553	0.934313	0.12673	0.23787	0.10193	42
ENIGMA3_mixed_se_wTHICK_Mean_parahippocampal_thickavg_20200522.txt.gz	genus.RikenellaceaeRC9gutgroup.id.11191	0.102642	0.279062	0.400733	0.918621	0.107216	41
ENIGMA3_mixed_se_wSA_Mean_entorhinal_surfavg_20190429.txt.gz	family.Pasteurellaceae.id.3689	0.102672	0.279569	0.150924	0.587109	0.096014	48
ENIGMA3_mixed_se_wSA_Mean_entorhinal_surfavg_20190429.txt.gz	order.Pasteurellales.id.3688	0.102672	0.279569	0.166946	0.603036	0.096014	48
ENIGMA3_mixed_se_wTHICK_Mean_pericalcarine_thickavg_20200522.txt.gz	phylum.Proteobacteria.id.2375	0.102703	0.447483	0.442283	0.839767	0.104584	39
ENIGMA3_mixed_se_wTHICK_Mean_lateraloccipital_thickavg_20200522.txt.gz	family.Peptostreptococcaceae.id.2042	0.102999	0.325611	0.159977	0.407548	0.103473	51
ENIGMA3_mixed_se_wSA_Mean_superiorparietal_surfavg_20190429.txt.gz	genus.Senegalimassilia.id.11160	0.10307	0.326099	0.138963	0.61238	0.126212	39
ENIGMA3_mixed_se_wSA_Mean_inferiorparietal_surfavg_20190429.txt.gz	genus.Oscillibacter.id.2063	0.103176	0.986377	0.23386	0.33358	0.0974452	49
ENIGMA3_mixed_se_wTHICK_Mean_superiortemporal_thickavg_20200522.txt.gz	genus.Adlercreutzia.id.812	0.103196	0.295708	0.101663	0.300053	0.104864	39
ENIGMA3_mixed_se_wSA_Mean_paracentral_surfavg_20190429.txt.gz	genus.ChristensenellaceaeR.7group.id.11283	0.103268	0.300869	0.188167	0.580089	0.104306	52
ENIGMA3_mixed_se_wTHICK_Mean_parsorbitalis_thickavg_20200522.txt.gz	phylum.Firmicutes.id.1672	0.103283	0.45558	0.153991	0.469218	0.101988	48
ENIGMA3_mixed_se_wSA_Mean_medialorbitofrontal_surfavg_20190429.txt.gz	genus.Ruminococcus1.id.11373	0.103333	0.520078	0.117509	0.232629	0.0994588	55
ENIGMA3_mixed_se_wSA_Mean_caudalanteriorcingulate_surfavg_20190429.txt.gz	genus.RuminococcaceaeUCG009.id.11366	0.103402	0.464062	0.0750076	0.234814	0.0989852	39
ENIGMA3_mixed_se_wSA_Mean_pericalcarine_surfavg_20190429.txt.gz	genus.Butyrivibrio.id.1993	0.103435	0.916353	0.108792	0.348397	0.12097	43
ENIGMA3_mixed_se_wTHICK_Mean_transversetemporal_thickavg_20200522.txt.gz	order.MollicutesRF9.id.11579	0.103863	0.0390363	0.577269	0.637667	0.110352	41
ENIGMA3_mixed_se_wSA_Mean_temporalpole_surfavg_20190429.txt.gz	family.FamilyXIII.id.1957	0.103875	0.103506	0.145245	0.436935	0.0980307	40
ENIGMA3_mixed_se_wSA_Mean_insula_surfavg_20190429.txt.gz	family.Peptococcaceae.id.2024	0.103878	0.432364	0.175768	0.482552	0.0961343	39
ENIGMA3_mixed_se_wSA_Mean_pericalcarine_surfavg_20190429.txt.gz	genus.Peptococcus.id.2037	0.103952	0.22647	0.650688	0.84517	0.0997124	42
ENIGMA3_mixed_se_wTHICK_Mean_caudalanteriorcingulate_thickavg_20200522.txt.gz	family.Desulfovibrionaceae.id.3169	0.10397	0.354453	0.305432	0.724175	0.104726	40
ENIGMA3_mixed_se_wSA_Mean_superiorparietal_surfavg_20190429.txt.gz	genus.Slackia.id.825	0.103974	0.525207	0.497312	0.897921	0.0969759	31
ENIGMA3_mixed_se_wTHICK_Mean_parsorbitalis_thickavg_20200522.txt.gz	genus.Erysipelatoclostridium.id.11381	0.104087	0.410964	0.584903	0.862596	0.105544	44
ENIGMA3_mixed_se_wTHICK_Mean_superiorparietal_thickavg_20200522.txt.gz	genus..Eubacteriumoxidoreducensgroup.id.11339	0.104196	0.58013	0.224337	0.446201	0.105853	31
ENIGMA3_mixed_se_wTHICK_Mean_parsorbitalis_thickavg_20200522.txt.gz	order.Bacillales.id.1674	0.104465	0.355694	0.299421	0.449708	0.105381	33
ENIGMA3_mixed_se_wTHICK_Mean_parsopercularis_thickavg_20200522.txt.gz	genus.Roseburia.id.2012	0.104619	0.0447488	0.0476885	0.172257	0.106462	51
ENIGMA3_mixed_se_wSA_Mean_insula_surfavg_20190429.txt.gz	genus.Dialister.id.2183	0.104745	0.331524	0.152156	0.430928	0.13044	48
ENIGMA3_mixed_se_wTHICK_Mean_inferiorparietal_thickavg_20200522.txt.gz	family.Bacteroidaceae.id.917	0.104784	0.220743	0.24622	0.686474	0.107212	49
ENIGMA3_mixed_se_wTHICK_Mean_inferiorparietal_thickavg_20200522.txt.gz	genus.Bacteroides.id.918	0.104784	0.220743	0.249674	0.668396	0.107212	49
ENIGMA3_mixed_se_wTHICK_Mean_caudalmiddlefrontal_thickavg_20200522.txt.gz	genus.Prevotella9.id.11183	0.104858	0.685867	0.146789	0.361387	0.107903	53
ENIGMA3_mixed_se_wSA_Mean_inferiortemporal_surfavg_20190429.txt.gz	genus.Barnesiella.id.944	0.105007	0.159136	0.036191	0.159251	0.0968732	39
ENIGMA3_mixed_se_wTHICK_Mean_insula_thickavg_20200522.txt.gz	genus.Parabacteroides.id.954	0.105056	0.932028	0.21094	0.877974	0.109261	47
ENIGMA3_mixed_se_wSA_Mean_posteriorcingulate_surfavg_20190429.txt.gz	genus..Eubacteriumcoprostanoligenesgroup.id.11375	0.105146	0.990688	0.247551	0.438982	0.0976301	45
ENIGMA3_mixed_se_wSA_Mean_fusiform_surfavg_20190429.txt.gz	genus.Coprococcus1.id.11301	0.105157	0.704709	0.34244	0.386635	0.104068	49
ENIGMA3_mixed_se_wSA_Mean_pericalcarine_surfavg_20190429.txt.gz	genus..Eubacteriumxylanophilumgroup.id.14375	0.105185	0.181497	0.442082	0.882481	0.112064	39
ENIGMA3_mixed_se_wTHICK_Mean_bankssts_thickavg_20200522.txt.gz	family.Prevotellaceae.id.960	0.105609	0.765126	0.126539	0.186253	0.104965	46
ENIGMA3_mixed_se_wSA_Mean_parstriangularis_surfavg_20190429.txt.gz	genus.Marvinbryantia.id.2005	0.10571	0.987575	0.0874755	0.296429	0.0970719	41
ENIGMA3_mixed_se_wSA_Mean_parsopercularis_surfavg_20190429.txt.gz	class.Methanobacteria.id.119	0.105753	0.790348	0.277068	0.456182	0.128009	41
ENIGMA3_mixed_se_wSA_Mean_parsopercularis_surfavg_20190429.txt.gz	order.Methanobacteriales.id.120	0.105753	0.790348	0.303751	0.421413	0.128009	41
ENIGMA3_mixed_se_wTHICK_Mean_middletemporal_thickavg_20200522.txt.gz	genus.Paraprevotella.id.962	0.105772	0.790082	0.249797	0.520018	0.105306	41
ENIGMA3_mixed_se_wSA_Mean_parstriangularis_surfavg_20190429.txt.gz	genus.Clostridiumsensustricto1.id.1873	0.105787	0.733726	0.335099	0.743442	0.101741	43
ENIGMA3_mixed_se_wSA_Mean_parsopercularis_surfavg_20190429.txt.gz	family.Methanobacteriaceae.id.121	0.105813	0.791262	0.270342	0.447807	0.124082	41
ENIGMA3_mixed_se_wTHICK_Mean_medialorbitofrontal_thickavg_20200522.txt.gz	genus..Eubacteriumruminantiumgroup.id.11340	0.105891	0.443485	0.349023	0.691711	0.105858	43
ENIGMA3_mixed_se_wSA_Mean_parstriangularis_surfavg_20190429.txt.gz	genus.Hungatella.id.11306	0.106023	0.615865	0.457375	0.692352	0.129293	43
ENIGMA3_mixed_se_wSA_Mean_rostralanteriorcingulate_surfavg_20190429.txt.gz	genus.Blautia.id.1992	0.106189	0.551362	0.220191	0.492901	0.106972	48
ENIGMA3_mixed_se_wSA_Mean_bankssts_surfavg_20190429.txt.gz	genus..Eubacteriumruminantiumgroup.id.11340	0.106286	0.801449	0.255824	0.744077	0.124336	44
ENIGMA3_mixed_se_wTHICK_Mean_rostralanteriorcingulate_thickavg_20200522.txt.gz	genus.Ruminiclostridium5.id.11355	0.106309	0.718106	0.0259926	0.211198	0.109963	45
ENIGMA3_mixed_se_wTHICK_Mean_lateralorbitofrontal_thickavg_20200522.txt.gz	genus.Methanobrevibacter.id.123	0.106743	0.914762	0.114379	0.445537	0.110159	43
ENIGMA3_mixed_se_wTHICK_Mean_superiorfrontal_thickavg_20200522.txt.gz	class.Erysipelotrichia.id.2147	0.106796	0.569698	0.286155	0.195493	0.108484	56
ENIGMA3_mixed_se_wTHICK_Mean_superiorfrontal_thickavg_20200522.txt.gz	family.Erysipelotrichaceae.id.2149	0.106796	0.569698	0.299056	0.243204	0.108484	56
ENIGMA3_mixed_se_wTHICK_Mean_superiorfrontal_thickavg_20200522.txt.gz	order.Erysipelotrichales.id.2148	0.106796	0.569698	0.293286	0.233321	0.108484	56
ENIGMA3_mixed_se_wSA_Mean_paracentral_surfavg_20190429.txt.gz	genus.Gordonibacter.id.821	0.106909	0.130992	0.51155	0.986739	0.0974254	43
ENIGMA3_mixed_se_wTHICK_Mean_parsorbitalis_thickavg_20200522.txt.gz	order.Clostridiales.id.1863	0.106923	0.769112	0.166521	0.47907	0.110265	44
ENIGMA3_mixed_se_wTHICK_Mean_cuneus_thickavg_20200522.txt.gz	genus.Romboutsia.id.11347	0.107044	0.544311	0.770522	0.457596	0.113149	42
ENIGMA3_mixed_se_wTHICK_Mean_parsorbitalis_thickavg_20200522.txt.gz	genus.Faecalibacterium.id.2057	0.107581	0.304681	0.419463	0.782745	0.108904	43
ENIGMA3_mixed_se_wSA_Mean_isthmuscingulate_surfavg_20190429.txt.gz	genus..Eubacteriumnodatumgroup.id.11297	0.107715	0.666846	0.19159	0.416565	0.103766	47
ENIGMA3_mixed_se_wSA_Mean_bankssts_surfavg_20190429.txt.gz	genus.RuminococcaceaeUCG003.id.11361	0.107739	0.163933	0.658728	0.983292	0.129652	45
ENIGMA3_mixed_se_wSA_Mean_lateralorbitofrontal_surfavg_20190429.txt.gz	class.Betaproteobacteria.id.2867	0.107776	0.0775142	0.128062	0.28277	0.0988324	46
ENIGMA3_mixed_se_wSA_Mean_lateralorbitofrontal_surfavg_20190429.txt.gz	order.NB1n.id.3953	0.107776	0.644109	0.296291	0.361872	0.100244	51
ENIGMA3_mixed_se_wTHICK_Mean_parsopercularis_thickavg_20200522.txt.gz	genus.LachnospiraceaeND3007group.id.11317	0.107798	0.84531	0.429923	0.879478	0.108914	33
ENIGMA3_mixed_se_wTHICK_Mean_insula_thickavg_20200522.txt.gz	genus.Olsenella.id.822	0.10793	0.862191	0.0418787	0.22858	0.110525	34
ENIGMA3_mixed_se_wTHICK_Mean_lateraloccipital_thickavg_20200522.txt.gz	genus.Anaerostipes.id.1991	0.108005	0.503988	0.369479	0.0835536	0.105424	65
ENIGMA3_mixed_se_wSA_Mean_isthmuscingulate_surfavg_20190429.txt.gz	genus.RuminococcaceaeUCG011.id.11368	0.108061	0.667727	0.201066	0.520453	0.10413	36
ENIGMA3_mixed_se_wSA_Mean_pericalcarine_surfavg_20190429.txt.gz	genus.Coprococcus1.id.11301	0.108113	0.577112	0.0833901	0.119767	0.100085	45
ENIGMA3_mixed_se_wTHICK_Mean_temporalpole_thickavg_20200522.txt.gz	genus.Intestinibacter.id.11345	0.108303	0.606592	0.485721	0.721076	0.109125	51
ENIGMA3_mixed_se_wSA_Mean_medialorbitofrontal_surfavg_20190429.txt.gz	class.Negativicutes.id.2164	0.108317	0.467574	0.332988	0.513591	0.1008	47
ENIGMA3_mixed_se_wSA_Mean_medialorbitofrontal_surfavg_20190429.txt.gz	order.Selenomonadales.id.2165	0.108317	0.467574	0.298393	0.52705	0.1008	47
ENIGMA3_mixed_se_wTHICK_Mean_insula_thickavg_20200522.txt.gz	genus.FamilyXIIIUCG001.id.11294	0.108553	0.769033	0.239792	0.572861	0.110092	53
ENIGMA3_mixed_se_wSA_Mean_inferiortemporal_surfavg_20190429.txt.gz	genus..Eubacteriumventriosumgroup.id.11341	0.108636	0.473498	0.329408	0.670961	0.103237	53
ENIGMA3_mixed_se_wSA_Mean_fusiform_surfavg_20190429.txt.gz	genus.Escherichia.Shigella.id.3504	0.108832	0.993261	0.451805	0.721618	0.101619	38
ENIGMA3_mixed_se_wTHICK_Mean_superiorparietal_thickavg_20200522.txt.gz	genus.Roseburia.id.2012	0.10914	0.0774969	0.348676	0.656726	0.109791	55
ENIGMA3_mixed_se_wTHICK_Mean_middletemporal_thickavg_20200522.txt.gz	genus.Anaerofilum.id.2053	0.109158	0.988629	0.655107	0.490965	0.115082	39
ENIGMA3_mixed_se_wTHICK_Mean_pericalcarine_thickavg_20200522.txt.gz	genus.Actinomyces.id.423	0.109208	0.538363	0.243451	0.747401	0.11312	39
ENIGMA3_mixed_se_wSA_Mean_precuneus_surfavg_20190429.txt.gz	genus.CandidatusSoleaferrea.id.11350	0.109396	0.700531	0.552879	0.847077	0.136402	41
ENIGMA3_mixed_se_wTHICK_Mean_lingual_thickavg_20200522.txt.gz	genus.Actinomyces.id.423	0.109468	0.646642	0.386856	0.821929	0.112804	37
ENIGMA3_mixed_se_wSA_Mean_fusiform_surfavg_20190429.txt.gz	phylum.Euryarchaeota.id.55	0.109485	0.573231	0.328489	0.512746	0.103959	38
ENIGMA3_mixed_se_wSA_Mean_transversetemporal_surfavg_20190429.txt.gz	family.Rikenellaceae.id.967	0.109551	0.360546	0.0767489	0.403655	0.11991	55
ENIGMA3_mixed_se_wSA_Mean_supramarginal_surfavg_20190429.txt.gz	genus.Phascolarctobacterium.id.2168	0.109829	0.720759	0.162446	0.31637	0.109292	46
ENIGMA3_mixed_se_wSA_Mean_parsorbitalis_surfavg_20190429.txt.gz	genus.Senegalimassilia.id.11160	0.110067	0.164995	0.493496	0.992923	0.103525	39
ENIGMA3_mixed_se_wTHICK_Mean_isthmuscingulate_thickavg_20200522.txt.gz	genus.Roseburia.id.2012	0.110074	0.313921	0.183212	0.174946	0.102507	52
ENIGMA3_mixed_se_wSA_Mean_transversetemporal_surfavg_20190429.txt.gz	genus..Eubacteriumcoprostanoligenesgroup.id.11375	0.110138	0.597738	0.403546	0.589927	0.107622	48
ENIGMA3_mixed_se_wTHICK_Mean_pericalcarine_thickavg_20200522.txt.gz	family.Streptococcaceae.id.1850	0.110151	0.973923	0.347337	0.857829	0.10883	41
ENIGMA3_mixed_se_wSA_Mean_medialorbitofrontal_surfavg_20190429.txt.gz	genus.Coprococcus1.id.11301	0.110185	0.726758	0.100004	0.457965	0.111304	49
ENIGMA3_mixed_se_wTHICK_Mean_bankssts_thickavg_20200522.txt.gz	genus.RuminococcaceaeUCG002.id.11360	0.110395	0.0343962	0.194683	0.149376	0.115614	44
ENIGMA3_mixed_se_wSA_Mean_lateralorbitofrontal_surfavg_20190429.txt.gz	genus.Paraprevotella.id.962	0.11045	0.627801	0.478894	0.930607	0.106147	41
ENIGMA3_mixed_se_wTHICK_Mean_temporalpole_thickavg_20200522.txt.gz	genus.RuminococcaceaeUCG014.id.11371	0.110548	0.788821	0.142985	0.381172	0.108364	41
ENIGMA3_mixed_se_wTHICK_Mean_temporalpole_thickavg_20200522.txt.gz	family.Clostridiaceae1.id.1869	0.110554	0.551071	0.805804	0.704964	0.111588	45
ENIGMA3_mixed_se_wTHICK_Mean_insula_thickavg_20200522.txt.gz	genus.Senegalimassilia.id.11160	0.110697	0.242962	0.180899	0.347312	0.114198	39
ENIGMA3_mixed_se_wTHICK_Mean_supramarginal_thickavg_20200522.txt.gz	genus..Eubacteriumrectalegroup.id.14374	0.110731	0.339079	0.158839	0.108024	0.114116	45
ENIGMA3_mixed_se_wSA_Mean_parahippocampal_surfavg_20190429.txt.gz	genus.Ruminococcus2.id.11374	0.110803	0.677605	0.137109	0.324478	0.10852	51
ENIGMA3_mixed_se_wTHICK_Mean_fusiform_thickavg_20200522.txt.gz	genus.LachnospiraceaeUCG008.id.11328	0.110923	0.168696	0.0594273	0.168764	0.118555	43
ENIGMA3_mixed_se_wSA_Mean_parahippocampal_surfavg_20190429.txt.gz	genus.LachnospiraceaeND3007group.id.11317	0.110961	0.0314771	0.14159	0.209078	0.10529	36
ENIGMA3_mixed_se_wTHICK_Mean_supramarginal_thickavg_20200522.txt.gz	class.Melainabacteria.id.1589	0.110972	0.88704	0.409266	0.696995	0.109737	32
ENIGMA3_mixed_se_wTHICK_Mean_isthmuscingulate_thickavg_20200522.txt.gz	family.Peptostreptococcaceae.id.2042	0.111065	0.6254	0.266072	0.267195	0.113028	49
ENIGMA3_mixed_se_wSA_Mean_fusiform_surfavg_20190429.txt.gz	genus..Eubacteriumhalliigroup.id.11338	0.111076	0.243963	0.1829	0.497851	0.101285	43
ENIGMA3_mixed_se_wSA_Mean_parsorbitalis_surfavg_20190429.txt.gz	family.Streptococcaceae.id.1850	0.111258	0.97327	0.122894	0.399773	0.105615	40
ENIGMA3_mixed_se_wTHICK_Mean_transversetemporal_thickavg_20200522.txt.gz	genus.Butyrivibrio.id.1993	0.111296	0.294738	0.039023	0.0733881	0.115232	43
ENIGMA3_mixed_se_wTHICK_Mean_insula_thickavg_20200522.txt.gz	class.Mollicutes.id.3920	0.111297	0.637598	0.138276	0.12862	0.104636	42
ENIGMA3_mixed_se_wTHICK_Mean_insula_thickavg_20200522.txt.gz	phylum.Tenericutes.id.3919	0.111297	0.637598	0.139911	0.098572	0.104636	42
ENIGMA3_mixed_se_wTHICK_Mean_frontalpole_thickavg_20200522.txt.gz	genus.Ruminococcus1.id.11373	0.111531	0.984212	0.224626	0.375558	0.1183	54
ENIGMA3_mixed_se_wSA_Mean_transversetemporal_surfavg_20190429.txt.gz	genus.Sellimonas.id.14369	0.111552	0.655039	0.684312	0.887809	0.10674	40
ENIGMA3_mixed_se_wSA_Mean_superiortemporal_surfavg_20190429.txt.gz	family.Alcaligenaceae.id.2875	0.111602	0.714048	0.279781	0.70002	0.103132	47
ENIGMA3_mixed_se_wSA_Mean_medialorbitofrontal_surfavg_20190429.txt.gz	family.Acidaminococcaceae.id.2166	0.111613	0.253522	0.276611	0.809915	0.125829	32
ENIGMA3_mixed_se_wSA_Mean_inferiorparietal_surfavg_20190429.txt.gz	genus.Peptococcus.id.2037	0.111704	0.536991	0.122294	0.256364	0.102844	39
ENIGMA3_mixed_se_wSA_Mean_parstriangularis_surfavg_20190429.txt.gz	genus.Enterorhabdus.id.820	0.111881	0.609714	0.310837	0.603911	0.108548	34
ENIGMA3_mixed_se_wSA_Mean_fusiform_surfavg_20190429.txt.gz	order.NB1n.id.3953	0.111882	0.324644	0.0717922	0.198025	0.105539	49
ENIGMA3_mixed_se_wTHICK_Mean_transversetemporal_thickavg_20200522.txt.gz	genus.Marvinbryantia.id.2005	0.112056	0.805554	0.406865	0.0826689	0.116975	45
ENIGMA3_mixed_se_wSA_Mean_lateralorbitofrontal_surfavg_20190429.txt.gz	genus.Marvinbryantia.id.2005	0.112104	0.862788	0.867531	0.91028	0.105014	42
ENIGMA3_mixed_se_wTHICK_Mean_cuneus_thickavg_20200522.txt.gz	genus.Holdemania.id.2157	0.112227	0.396839	0.201153	0.106551	0.117084	40
ENIGMA3_mixed_se_wSA_Mean_frontalpole_surfavg_20190429.txt.gz	genus.Dialister.id.2183	0.112305	0.447658	0.423494	0.690851	0.107521	47
ENIGMA3_mixed_se_wSA_Mean_inferiorparietal_surfavg_20190429.txt.gz	genus..Eubacteriumrectalegroup.id.14374	0.112345	0.419437	0.0388335	0.269184	0.107464	44
ENIGMA3_mixed_se_wTHICK_Mean_postcentral_thickavg_20200522.txt.gz	order.Actinomycetales.id.420	0.112351	0.455887	0.325058	0.8831	0.115271	41
ENIGMA3_mixed_se_wTHICK_Mean_inferiortemporal_thickavg_20200522.txt.gz	genus.Coprococcus1.id.11301	0.112423	0.315268	0.0418074	0.141701	0.112412	49
ENIGMA3_mixed_se_wSA_Mean_temporalpole_surfavg_20190429.txt.gz	family.Oxalobacteraceae.id.2966	0.11245	0.31025	0.523889	0.708212	0.130639	42
ENIGMA3_mixed_se_wTHICK_Mean_insula_thickavg_20200522.txt.gz	genus.ErysipelotrichaceaeUCG003.id.11384	0.112493	0.149209	0.144459	0.309441	0.113592	43
ENIGMA3_mixed_se_wSA_Mean_postcentral_surfavg_20190429.txt.gz	genus.Streptococcus.id.1853	0.112559	0.903093	0.143224	0.468893	0.136928	44
ENIGMA3_mixed_se_wTHICK_Mean_caudalanteriorcingulate_thickavg_20200522.txt.gz	genus.Coprobacter.id.949	0.112617	0.737631	0.175648	0.562234	0.113679	47
ENIGMA3_mixed_se_wSA_Mean_parahippocampal_surfavg_20190429.txt.gz	genus.Faecalibacterium.id.2057	0.112645	0.417757	0.292674	0.766753	0.128925	43
ENIGMA3_mixed_se_wSA_Mean_posteriorcingulate_surfavg_20190429.txt.gz	class.Alphaproteobacteria.id.2379	0.112684	0.599634	0.824998	0.897077	0.107462	33
ENIGMA3_mixed_se_wTHICK_Mean_fusiform_thickavg_20200522.txt.gz	class.Negativicutes.id.2164	0.112688	0.396961	0.256966	0.42308	0.114333	47
ENIGMA3_mixed_se_wTHICK_Mean_fusiform_thickavg_20200522.txt.gz	order.Selenomonadales.id.2165	0.112688	0.396961	0.246611	0.405493	0.114333	47
ENIGMA3_mixed_se_wTHICK_Mean_parsorbitalis_thickavg_20200522.txt.gz	genus.Anaerostipes.id.1991	0.113042	0.785348	0.794367	0.587704	0.116643	63
ENIGMA3_mixed_se_wTHICK_Mean_parsopercularis_thickavg_20200522.txt.gz	genus.Methanobrevibacter.id.123	0.113051	0.680469	0.173121	0.411735	0.116267	42
ENIGMA3_mixed_se_wSA_Mean_lingual_surfavg_20190429.txt.gz	class.Deltaproteobacteria.id.3087	0.11316	0.593073	0.0260014	0.199165	0.104176	42
ENIGMA3_mixed_se_wTHICK_Mean_lingual_thickavg_20200522.txt.gz	genus.Olsenella.id.822	0.113195	0.742127	0.0973763	0.112361	0.119466	35
ENIGMA3_mixed_se_wTHICK_Mean_superiorfrontal_thickavg_20200522.txt.gz	genus.Olsenella.id.822	0.113205	0.13147	0.0878534	0.254728	0.119825	33
ENIGMA3_mixed_se_wSA_Mean_pericalcarine_surfavg_20190429.txt.gz	genus..Eubacteriumrectalegroup.id.14374	0.113273	0.305189	0.0723141	0.162631	0.141105	44
ENIGMA3_mixed_se_wSA_Mean_superiorfrontal_surfavg_20190429.txt.gz	genus.Coprococcus2.id.11302	0.113324	0.840833	0.43553	0.46101	0.106824	39
ENIGMA3_mixed_se_wSA_Mean_middletemporal_surfavg_20190429.txt.gz	class.Mollicutes.id.3920	0.11335	0.127754	0.391179	0.663872	0.137545	43
ENIGMA3_mixed_se_wSA_Mean_middletemporal_surfavg_20190429.txt.gz	phylum.Tenericutes.id.3919	0.11335	0.127754	0.384935	0.676201	0.137545	43
ENIGMA3_mixed_se_wSA_Mean_precentral_surfavg_20190429.txt.gz	genus.Prevotella7.id.11182	0.11335	0.769694	0.494933	0.82635	0.115229	32
ENIGMA3_mixed_se_wTHICK_Mean_bankssts_thickavg_20200522.txt.gz	genus.Streptococcus.id.1853	0.113412	0.398435	0.124927	0.305041	0.114983	49
ENIGMA3_mixed_se_wTHICK_Mean_entorhinal_thickavg_20200522.txt.gz	class.Clostridia.id.1859	0.113771	0.377536	0.125967	0.300595	0.120085	43
ENIGMA3_mixed_se_wTHICK_Mean_bankssts_thickavg_20200522.txt.gz	genus.LachnospiraceaeUCG010.id.11330	0.113831	0.527739	0.183233	0.20513	0.113015	41
ENIGMA3_mixed_se_wTHICK_Mean_insula_thickavg_20200522.txt.gz	family.Desulfovibrionaceae.id.3169	0.113868	0.0433217	0.191028	0.369397	0.111409	40
ENIGMA3_mixed_se_wSA_Mean_bankssts_surfavg_20190429.txt.gz	genus.Dialister.id.2183	0.114001	0.505645	0.0820782	0.183851	0.139771	47
ENIGMA3_mixed_se_wSA_Mean_precuneus_surfavg_20190429.txt.gz	family.Acidaminococcaceae.id.2166	0.114413	0.82344	0.147076	0.377843	0.104808	32
ENIGMA3_mixed_se_wSA_Mean_medialorbitofrontal_surfavg_20190429.txt.gz	genus.Lactococcus.id.1851	0.114477	0.840091	0.196735	0.105813	0.111514	45
ENIGMA3_mixed_se_wSA_Mean_precuneus_surfavg_20190429.txt.gz	family.Oxalobacteraceae.id.2966	0.11451	0.875465	0.155042	0.235422	0.107544	47
ENIGMA3_mixed_se_wSA_Mean_postcentral_surfavg_20190429.txt.gz	genus.RuminococcaceaeNK4A214group.id.11358	0.11464	0.266938	0.353872	0.855457	0.106621	48
ENIGMA3_mixed_se_wSA_Mean_supramarginal_surfavg_20190429.txt.gz	genus.RuminococcaceaeUCG014.id.11371	0.114704	0.146822	0.146937	0.249516	0.107257	41
ENIGMA3_mixed_se_wTHICK_Mean_caudalmiddlefrontal_thickavg_20200522.txt.gz	genus.Coprococcus2.id.11302	0.114868	0.985368	0.123653	0.139419	0.116497	40
ENIGMA3_mixed_se_wSA_Mean_transversetemporal_surfavg_20190429.txt.gz	genus.Romboutsia.id.11347	0.114955	0.917773	0.213089	0.451505	0.108593	47
ENIGMA3_mixed_se_wTHICK_Mean_precentral_thickavg_20200522.txt.gz	family.Actinomycetaceae.id.421	0.115037	0.795883	0.565781	0.834077	0.117968	42
ENIGMA3_mixed_se_wSA_Mean_superiorparietal_surfavg_20190429.txt.gz	genus.Ruminococcus1.id.11373	0.115052	0.775864	0.162961	0.36197	0.110221	52
ENIGMA3_mixed_se_wSA_Mean_cuneus_surfavg_20190429.txt.gz	genus.Coprobacter.id.949	0.115077	0.781773	0.343846	0.125177	0.130527	45
ENIGMA3_mixed_se_wTHICK_Mean_medialorbitofrontal_thickavg_20200522.txt.gz	genus.LachnospiraceaeUCG008.id.11328	0.115291	0.419011	0.232327	0.540708	0.123246	44
ENIGMA3_mixed_se_wTHICK_Mean_inferiorparietal_thickavg_20200522.txt.gz	genus.Victivallis.id.2256	0.115305	0.103482	0.167559	0.129689	0.121238	31
ENIGMA3_mixed_se_wTHICK_Mean_frontalpole_thickavg_20200522.txt.gz	genus.Anaerostipes.id.1991	0.11544	0.233478	0.114075	0.248568	0.117235	62
ENIGMA3_mixed_se_wTHICK_Mean_caudalanteriorcingulate_thickavg_20200522.txt.gz	genus..Ruminococcustorquesgroup.id.14377	0.11545	0.65892	0.202194	0.498937	0.119259	45
ENIGMA3_mixed_se_wSA_Mean_superiorparietal_surfavg_20190429.txt.gz	class.Melainabacteria.id.1589	0.115488	0.740805	0.368725	0.666835	0.116878	31
ENIGMA3_mixed_se_wTHICK_Mean_parahippocampal_thickavg_20200522.txt.gz	genus.Odoribacter.id.952	0.115534	0.0562088	0.161796	0.306575	0.120011	32
ENIGMA3_mixed_se_wSA_Mean_parsorbitalis_surfavg_20190429.txt.gz	genus.FamilyXIIIAD3011group.id.11293	0.115565	0.540537	0.282942	0.430736	0.108682	46
ENIGMA3_mixed_se_wTHICK_Mean_lateralorbitofrontal_thickavg_20200522.txt.gz	order.Burkholderiales.id.2874	0.11564	0.454082	0.260105	0.756566	0.115915	46
ENIGMA3_mixed_se_wTHICK_Mean_supramarginal_thickavg_20200522.txt.gz	order.Gastranaerophilales.id.1591	0.11571	0.857734	0.393493	0.702475	0.11452	32
ENIGMA3_mixed_se_wTHICK_Mean_cuneus_thickavg_20200522.txt.gz	genus.ErysipelotrichaceaeUCG003.id.11384	0.115729	0.0807358	0.031762	0.11568	0.117699	43
ENIGMA3_mixed_se_wSA_Mean_lingual_surfavg_20190429.txt.gz	genus..Eubacteriumhalliigroup.id.11338	0.115829	0.889843	0.350566	0.644488	0.109176	45
ENIGMA3_mixed_se_wTHICK_Mean_precentral_thickavg_20200522.txt.gz	genus.Fusicatenibacter.id.11305	0.115948	0.0612389	0.730602	0.788305	0.12171	55
ENIGMA3_mixed_se_wSA_Mean_pericalcarine_surfavg_20190429.txt.gz	genus.Methanobrevibacter.id.123	0.116123	0.898035	0.435141	0.99938	0.10237	43
ENIGMA3_mixed_se_wTHICK_Mean_paracentral_thickavg_20200522.txt.gz	genus.DefluviitaleaceaeUCG011.id.11287	0.116261	0.465422	0.317237	0.982108	0.120436	41
ENIGMA3_mixed_se_wTHICK_Mean_inferiorparietal_thickavg_20200522.txt.gz	genus.Akkermansia.id.4037	0.116274	0.574514	0.406766	0.961625	0.118299	50
ENIGMA3_mixed_se_wTHICK_Mean_parahippocampal_thickavg_20200522.txt.gz	genus.Butyricicoccus.id.2055	0.116327	0.22283	0.602006	0.842966	0.115665	41
ENIGMA3_mixed_se_wTHICK_Mean_inferiorparietal_thickavg_20200522.txt.gz	class.Verrucomicrobiae.id.4029	0.116415	0.575673	0.425687	0.955304	0.118422	50
ENIGMA3_mixed_se_wTHICK_Mean_inferiorparietal_thickavg_20200522.txt.gz	order.Verrucomicrobiales.id.4030	0.116415	0.575673	0.41096	0.955696	0.118422	50
ENIGMA3_mixed_se_wSA_Mean_parstriangularis_surfavg_20190429.txt.gz	family.BacteroidalesS24.7group.id.11173	0.116534	0.918832	0.401287	0.711187	0.120952	32
ENIGMA3_mixed_se_wSA_Mean_superiorparietal_surfavg_20190429.txt.gz	genus.Butyricimonas.id.945	0.116549	0.977594	0.322499	0.729904	0.108643	46
ENIGMA3_mixed_se_wSA_Mean_paracentral_surfavg_20190429.txt.gz	genus.Peptococcus.id.2037	0.116612	0.681965	0.312788	0.741633	0.121546	40
ENIGMA3_mixed_se_wSA_Mean_paracentral_surfavg_20190429.txt.gz	genus.Ruminiclostridium6.id.11356	0.116625	0.402081	0.172571	0.138333	0.142295	42
ENIGMA3_mixed_se_wSA_Mean_supramarginal_surfavg_20190429.txt.gz	genus.RuminococcaceaeUCG002.id.11360	0.116717	0.99229	0.0205392	0.170856	0.115227	45
ENIGMA3_mixed_se_wSA_Mean_lateralorbitofrontal_surfavg_20190429.txt.gz	genus.Allisonella.id.2174	0.116738	0.836952	0.15497	0.417789	0.109275	36
ENIGMA3_mixed_se_wTHICK_Mean_middletemporal_thickavg_20200522.txt.gz	genus.Eisenbergiella.id.11304	0.116781	0.169065	0.528601	0.970444	0.117316	42
ENIGMA3_mixed_se_wTHICK_Mean_rostralanteriorcingulate_thickavg_20200522.txt.gz	genus.Tyzzerella3.id.11335	0.116849	0.593477	0.0719001	0.300047	0.119476	44
ENIGMA3_mixed_se_wTHICK_Mean_parstriangularis_thickavg_20200522.txt.gz	family.Pasteurellaceae.id.3689	0.116959	0.65186	0.640423	0.645298	0.117327	46
ENIGMA3_mixed_se_wTHICK_Mean_parstriangularis_thickavg_20200522.txt.gz	order.Pasteurellales.id.3688	0.116959	0.65186	0.638738	0.635267	0.117327	46
ENIGMA3_mixed_se_wSA_Mean_supramarginal_surfavg_20190429.txt.gz	genus.Dorea.id.1997	0.117036	0.354689	0.471842	0.797844	0.111599	50
ENIGMA3_mixed_se_wTHICK_Mean_precuneus_thickavg_20200522.txt.gz	family.Streptococcaceae.id.1850	0.117093	0.203012	0.360633	0.569494	0.118314	41
ENIGMA3_mixed_se_wTHICK_Mean_parsorbitalis_thickavg_20200522.txt.gz	genus.Coprobacter.id.949	0.117167	0.0575618	0.269514	0.693638	0.120537	46
ENIGMA3_mixed_se_wTHICK_Mean_lateraloccipital_thickavg_20200522.txt.gz	genus.RuminococcaceaeUCG005.id.11363	0.117213	0.49759	0.212722	0.43746	0.119022	57
ENIGMA3_mixed_se_wTHICK_Mean_bankssts_thickavg_20200522.txt.gz	family.Streptococcaceae.id.1850	0.117257	0.914949	0.306873	0.312375	0.118994	42
ENIGMA3_mixed_se_wSA_Mean_caudalmiddlefrontal_surfavg_20190429.txt.gz	family.Bifidobacteriaceae.id.433	0.117289	0.82863	0.602089	0.891534	0.112444	52
ENIGMA3_mixed_se_wSA_Mean_caudalmiddlefrontal_surfavg_20190429.txt.gz	order.Bifidobacteriales.id.432	0.117289	0.82863	0.5961	0.884515	0.112444	52
ENIGMA3_mixed_se_wTHICK_Mean_caudalmiddlefrontal_thickavg_20200522.txt.gz	genus.Coprococcus1.id.11301	0.11741	0.237721	0.189058	0.226634	0.120642	48
ENIGMA3_mixed_se_wSA_Mean_entorhinal_surfavg_20190429.txt.gz	class.Mollicutes.id.3920	0.117494	0.830485	0.452496	0.942831	0.109017	38
ENIGMA3_mixed_se_wSA_Mean_entorhinal_surfavg_20190429.txt.gz	phylum.Tenericutes.id.3919	0.117494	0.830485	0.468154	0.941614	0.109017	38
ENIGMA3_mixed_se_wSA_Mean_parsopercularis_surfavg_20190429.txt.gz	genus.Anaerofilum.id.2053	0.117601	0.702744	0.0689807	0.176111	0.112289	36
ENIGMA3_mixed_se_wTHICK_Mean_postcentral_thickavg_20200522.txt.gz	phylum.Lentisphaerae.id.2238	0.117613	0.862991	0.250883	0.968355	0.118443	42
ENIGMA3_mixed_se_wSA_Mean_isthmuscingulate_surfavg_20190429.txt.gz	family.Oxalobacteraceae.id.2966	0.117656	0.398027	0.304626	0.187051	0.110854	45
ENIGMA3_mixed_se_wTHICK_Mean_middletemporal_thickavg_20200522.txt.gz	family.Acidaminococcaceae.id.2166	0.117758	0.419449	0.24083	0.252901	0.122436	35
ENIGMA3_mixed_se_wSA_Mean_temporalpole_surfavg_20190429.txt.gz	class.Clostridia.id.1859	0.117766	0.925624	0.244208	0.404856	0.109379	44
ENIGMA3_mixed_se_wSA_Mean_caudalmiddlefrontal_surfavg_20190429.txt.gz	genus.Coprococcus2.id.11302	0.117918	0.237217	0.193677	0.617783	0.140726	38
ENIGMA3_mixed_se_wSA_Mean_rostralmiddlefrontal_surfavg_20190429.txt.gz	genus.LachnospiraceaeNK4A136group.id.11319	0.117964	0.233427	0.0586651	0.201845	0.113048	50
ENIGMA3_mixed_se_wSA_Mean_temporalpole_surfavg_20190429.txt.gz	class.Negativicutes.id.2164	0.118002	0.806952	0.129029	0.489753	0.120624	46
ENIGMA3_mixed_se_wSA_Mean_temporalpole_surfavg_20190429.txt.gz	order.Selenomonadales.id.2165	0.118002	0.806952	0.122412	0.429244	0.120624	46
ENIGMA3_mixed_se_wTHICK_Mean_bankssts_thickavg_20200522.txt.gz	family.Veillonellaceae.id.2172	0.118024	0.668246	0.173249	0.438101	0.12398	51
ENIGMA3_mixed_se_wSA_Mean_inferiortemporal_surfavg_20190429.txt.gz	genus..Eubacteriumruminantiumgroup.id.11340	0.118041	0.104927	0.0852351	0.256819	0.116743	44
ENIGMA3_mixed_se_wSA_Mean_isthmuscingulate_surfavg_20190429.txt.gz	order.Burkholderiales.id.2874	0.118078	0.661395	0.10731	0.340542	0.133636	49
ENIGMA3_mixed_se_wSA_Mean_parahippocampal_surfavg_20190429.txt.gz	genus.Parasutterella.id.2892	0.118227	0.516441	0.218551	0.634227	0.12265	38
ENIGMA3_mixed_se_wSA_Mean_lateraloccipital_surfavg_20190429.txt.gz	order.NB1n.id.3953	0.118393	0.472977	0.074537	0.374356	0.111757	49
ENIGMA3_mixed_se_wSA_Mean_temporalpole_surfavg_20190429.txt.gz	genus.RuminococcaceaeUCG011.id.11368	0.118421	0.292905	0.191788	0.444127	0.138475	36
ENIGMA3_mixed_se_wTHICK_Mean_posteriorcingulate_thickavg_20200522.txt.gz	order.Lactobacillales.id.1800	0.118594	0.459166	0.131948	0.234532	0.120579	47
ENIGMA3_mixed_se_wSA_Mean_superiorfrontal_surfavg_20190429.txt.gz	family.Enterobacteriaceae.id.3469	0.118754	0.239225	0.0650825	0.294992	0.114642	44
ENIGMA3_mixed_se_wSA_Mean_superiorfrontal_surfavg_20190429.txt.gz	order.Enterobacteriales.id.3468	0.118754	0.239225	0.0653072	0.301988	0.114642	44
ENIGMA3_mixed_se_wSA_Mean_inferiorparietal_surfavg_20190429.txt.gz	class.Coriobacteriia.id.809	0.118909	0.660003	0.582809	0.0829584	0.112	60
ENIGMA3_mixed_se_wSA_Mean_inferiorparietal_surfavg_20190429.txt.gz	family.Coriobacteriaceae.id.811	0.118909	0.660003	0.59403	0.106238	0.112	60
ENIGMA3_mixed_se_wSA_Mean_inferiorparietal_surfavg_20190429.txt.gz	order.Coriobacteriales.id.810	0.118909	0.660003	0.580953	0.0806042	0.112	60
ENIGMA3_mixed_se_wTHICK_Mean_insula_thickavg_20200522.txt.gz	family.Prevotellaceae.id.960	0.118951	0.203351	0.059064	0.240354	0.119099	49
ENIGMA3_mixed_se_wSA_Mean_medialorbitofrontal_surfavg_20190429.txt.gz	genus.RikenellaceaeRC9gutgroup.id.11191	0.11898	0.915268	0.22667	0.287713	0.11531	45
ENIGMA3_mixed_se_wSA_Mean_inferiortemporal_surfavg_20190429.txt.gz	class.Actinobacteria.id.419	0.119132	0.809796	0.0277764	0.126935	0.117459	56
ENIGMA3_mixed_se_wSA_Mean_insula_surfavg_20190429.txt.gz	order.Actinomycetales.id.420	0.119623	0.938061	0.0645843	0.204138	0.141493	42
ENIGMA3_mixed_se_wTHICK_Mean_parstriangularis_thickavg_20200522.txt.gz	genus.Haemophilus.id.3698	0.119939	0.540669	0.50244	0.688169	0.121573	41
ENIGMA3_mixed_se_wTHICK_Mean_cuneus_thickavg_20200522.txt.gz	genus.Streptococcus.id.1853	0.119976	0.584917	0.212759	0.725844	0.123244	46
ENIGMA3_mixed_se_wTHICK_Mean_caudalanteriorcingulate_thickavg_20200522.txt.gz	genus..Eubacteriumxylanophilumgroup.id.14375	0.119984	0.720719	0.130736	0.176711	0.123849	43
ENIGMA3_mixed_se_wSA_Mean_frontalpole_surfavg_20190429.txt.gz	family.FamilyXIII.id.1957	0.119992	0.615793	0.109275	0.185947	0.112936	44
ENIGMA3_mixed_se_wSA_Mean_pericalcarine_surfavg_20190429.txt.gz	genus.Turicibacter.id.2162	0.120379	0.676353	0.440023	0.408203	0.111682	47
ENIGMA3_mixed_se_wTHICK_Mean_inferiortemporal_thickavg_20200522.txt.gz	genus.LachnospiraceaeUCG010.id.11330	0.120389	0.500492	0.113958	0.268191	0.124072	43
ENIGMA3_mixed_se_wTHICK_Mean_lateralorbitofrontal_thickavg_20200522.txt.gz	family.Bacteroidaceae.id.917	0.120432	0.0557648	0.0657592	0.0985946	0.118085	45
ENIGMA3_mixed_se_wTHICK_Mean_lateralorbitofrontal_thickavg_20200522.txt.gz	genus.Bacteroides.id.918	0.120432	0.0557648	0.0601123	0.115407	0.118085	45
ENIGMA3_mixed_se_wSA_Mean_inferiortemporal_surfavg_20190429.txt.gz	genus.RuminococcaceaeUCG003.id.11361	0.120449	0.704277	0.662327	0.796923	0.129063	47
ENIGMA3_mixed_se_wSA_Mean_temporalpole_surfavg_20190429.txt.gz	genus.Oscillospira.id.2064	0.120449	0.823005	0.755234	0.487839	0.116114	39
ENIGMA3_mixed_se_wSA_Mean_parsopercularis_surfavg_20190429.txt.gz	family.Clostridiaceae1.id.1869	0.12045	0.0114663	0.230085	0.146776	0.144791	45
ENIGMA3_mixed_se_wSA_Mean_superiorparietal_surfavg_20190429.txt.gz	genus.Parabacteroides.id.954	0.120499	0.247095	0.464974	0.691708	0.114653	48
ENIGMA3_mixed_se_wTHICK_Mean_precuneus_thickavg_20200522.txt.gz	genus.Prevotella9.id.11183	0.120505	0.578142	0.350671	0.708882	0.125007	57
ENIGMA3_mixed_se_wTHICK_Mean_frontalpole_thickavg_20200522.txt.gz	genus.Marvinbryantia.id.2005	0.120604	0.612612	0.012427	0.121642	0.12003	44
ENIGMA3_mixed_se_wSA_Mean_entorhinal_surfavg_20190429.txt.gz	phylum.Euryarchaeota.id.55	0.120654	0.394637	0.51442	0.852125	0.140956	37
ENIGMA3_mixed_se_wSA_Mean_caudalanteriorcingulate_surfavg_20190429.txt.gz	genus.Eggerthella.id.819	0.120796	0.373651	0.0722357	0.417144	0.110921	49
ENIGMA3_mixed_se_wTHICK_Mean_rostralanteriorcingulate_thickavg_20200522.txt.gz	genus.Oscillospira.id.2064	0.120834	0.324747	0.269896	0.614246	0.126178	39
ENIGMA3_mixed_se_wTHICK_Mean_transversetemporal_thickavg_20200522.txt.gz	class.Mollicutes.id.3920	0.120835	0.0607819	0.0658648	0.077046	0.100012	37
ENIGMA3_mixed_se_wTHICK_Mean_transversetemporal_thickavg_20200522.txt.gz	phylum.Tenericutes.id.3919	0.120835	0.0607819	0.0529567	0.080927	0.100012	37
ENIGMA3_mixed_se_wTHICK_Mean_caudalmiddlefrontal_thickavg_20200522.txt.gz	phylum.Bacteroidetes.id.905	0.120842	0.102068	0.141918	0.322821	0.120101	44
ENIGMA3_mixed_se_wSA_Mean_postcentral_surfavg_20190429.txt.gz	genus.RuminococcaceaeUCG013.id.11370	0.121124	0.438075	0.137033	0.12968	0.116551	50
ENIGMA3_mixed_se_wTHICK_Mean_rostralanteriorcingulate_thickavg_20200522.txt.gz	genus.RuminococcaceaeUCG004.id.11362	0.121147	0.504444	0.883131	0.71901	0.121269	37
ENIGMA3_mixed_se_wTHICK_Mean_posteriorcingulate_thickavg_20200522.txt.gz	family.FamilyXI.id.1936	0.121179	0.9387	0.621585	0.7434	0.123513	37
ENIGMA3_mixed_se_wTHICK_Mean_temporalpole_thickavg_20200522.txt.gz	genus.FamilyXIIIUCG001.id.11294	0.121195	0.883693	0.187109	0.505695	0.126535	53
ENIGMA3_mixed_se_wSA_Mean_parsorbitalis_surfavg_20190429.txt.gz	genus.Intestinibacter.id.11345	0.121271	0.310376	0.508065	0.708856	0.116189	47
ENIGMA3_mixed_se_wTHICK_Mean_posteriorcingulate_thickavg_20200522.txt.gz	genus.Ruminococcus1.id.11373	0.121275	0.26445	0.282599	0.414026	0.122732	57
ENIGMA3_mixed_se_wSA_Mean_parstriangularis_surfavg_20190429.txt.gz	genus.Gordonibacter.id.821	0.121276	0.905291	0.306717	0.564634	0.143334	40
ENIGMA3_mixed_se_wSA_Mean_precuneus_surfavg_20190429.txt.gz	class.Lentisphaeria.id.2250	0.121309	0.973445	0.954401	0.657692	0.11538	39
ENIGMA3_mixed_se_wSA_Mean_precuneus_surfavg_20190429.txt.gz	order.Victivallales.id.2254	0.121309	0.973445	0.955425	0.668667	0.11538	39
ENIGMA3_mixed_se_wSA_Mean_insula_surfavg_20190429.txt.gz	family.Acidaminococcaceae.id.2166	0.121341	0.813326	0.151701	0.65437	0.115143	34
ENIGMA3_mixed_se_wSA_Mean_entorhinal_surfavg_20190429.txt.gz	genus.RuminococcaceaeUCG002.id.11360	0.121629	0.160665	0.0365798	0.237919	0.111725	46
ENIGMA3_mixed_se_wSA_Mean_bankssts_surfavg_20190429.txt.gz	order.Desulfovibrionales.id.3156	0.12168	0.771426	0.177081	0.300071	0.147482	39
ENIGMA3_mixed_se_wTHICK_Mean_frontalpole_thickavg_20200522.txt.gz	phylum.Bacteroidetes.id.905	0.121683	0.0832398	0.271429	0.688628	0.122255	46
ENIGMA3_mixed_se_wSA_Mean_lateraloccipital_surfavg_20190429.txt.gz	genus.Allisonella.id.2174	0.121821	0.748328	0.168876	0.250764	0.111127	37
ENIGMA3_mixed_se_wTHICK_Mean_isthmuscingulate_thickavg_20200522.txt.gz	family.Oxalobacteraceae.id.2966	0.121966	0.76773	0.191859	0.454554	0.126674	44
ENIGMA3_mixed_se_wSA_Mean_parahippocampal_surfavg_20190429.txt.gz	family.Lachnospiraceae.id.1987	0.122107	0.628364	0.204243	0.383431	0.115036	52
ENIGMA3_mixed_se_wTHICK_Mean_supramarginal_thickavg_20200522.txt.gz	genus.Butyricimonas.id.945	0.12212	0.291764	0.582984	0.630658	0.130322	46
ENIGMA3_mixed_se_wTHICK_Mean_fusiform_thickavg_20200522.txt.gz	genus.LachnospiraceaeNK4A136group.id.11319	0.12214	0.51067	0.00480362	0.0808818	0.121907	51
ENIGMA3_mixed_se_wTHICK_Mean_lateralorbitofrontal_thickavg_20200522.txt.gz	genus.ChristensenellaceaeR.7group.id.11283	0.122342	0.840535	0.0217001	0.224886	0.12775	48
ENIGMA3_mixed_se_wTHICK_Mean_transversetemporal_thickavg_20200522.txt.gz	genus.Eisenbergiella.id.11304	0.122421	0.539256	0.307447	0.353945	0.125902	40
ENIGMA3_mixed_se_wTHICK_Mean_inferiortemporal_thickavg_20200522.txt.gz	genus.RikenellaceaeRC9gutgroup.id.11191	0.122521	0.237961	0.367528	0.862676	0.119615	42
ENIGMA3_mixed_se_wSA_Mean_medialorbitofrontal_surfavg_20190429.txt.gz	genus.Barnesiella.id.944	0.122575	0.276213	0.0913228	0.306485	0.113179	38
ENIGMA3_mixed_se_wSA_Mean_caudalmiddlefrontal_surfavg_20190429.txt.gz	genus.Lachnospira.id.2004	0.12276	0.640543	0.315481	0.862799	0.11707	42
ENIGMA3_mixed_se_wSA_Mean_superiortemporal_surfavg_20190429.txt.gz	family.FamilyXIII.id.1957	0.122768	0.347833	0.225164	0.337596	0.122744	46
ENIGMA3_mixed_se_wTHICK_Mean_postcentral_thickavg_20200522.txt.gz	genus..Ruminococcusgauvreauiigroup.id.11342	0.122835	0.632667	0.125784	0.247835	0.124841	33
ENIGMA3_mixed_se_wSA_Mean_precentral_surfavg_20190429.txt.gz	family.Desulfovibrionaceae.id.3169	0.122913	0.662986	0.728278	0.91869	0.148206	39
ENIGMA3_mixed_se_wTHICK_Mean_superiorparietal_thickavg_20200522.txt.gz	genus.Oscillospira.id.2064	0.12292	0.691669	0.378624	0.854728	0.124944	40
ENIGMA3_mixed_se_wTHICK_Mean_parsopercularis_thickavg_20200522.txt.gz	class.Coriobacteriia.id.809	0.123227	0.611789	0.3519	0.805829	0.127146	61
ENIGMA3_mixed_se_wTHICK_Mean_parsopercularis_thickavg_20200522.txt.gz	family.Coriobacteriaceae.id.811	0.123227	0.611789	0.37345	0.791418	0.127146	61
ENIGMA3_mixed_se_wTHICK_Mean_parsopercularis_thickavg_20200522.txt.gz	order.Coriobacteriales.id.810	0.123227	0.611789	0.364749	0.783718	0.127146	61
ENIGMA3_mixed_se_wSA_Mean_superiortemporal_surfavg_20190429.txt.gz	genus.Bifidobacterium.id.436	0.123344	0.983192	0.104523	0.262125	0.114987	54
ENIGMA3_mixed_se_wTHICK_Mean_precentral_thickavg_20200522.txt.gz	family.Oxalobacteraceae.id.2966	0.123395	0.705469	0.549246	0.709523	0.122462	47
ENIGMA3_mixed_se_wSA_Mean_fusiform_surfavg_20190429.txt.gz	genus..Eubacteriumruminantiumgroup.id.11340	0.123524	0.442094	0.195951	0.757678	0.114621	38
ENIGMA3_mixed_se_wSA_Mean_fusiform_surfavg_20190429.txt.gz	genus.Lachnoclostridium.id.11308	0.123576	0.636287	0.293975	0.650399	0.117035	56
ENIGMA3_mixed_se_wTHICK_Mean_parsopercularis_thickavg_20200522.txt.gz	genus.RuminococcaceaeUCG002.id.11360	0.123661	0.435735	0.365077	0.855585	0.128155	46
ENIGMA3_mixed_se_wTHICK_Mean_isthmuscingulate_thickavg_20200522.txt.gz	genus.Coprococcus2.id.11302	0.12383	0.709384	0.545598	0.815605	0.127489	38
ENIGMA3_mixed_se_wSA_Mean_inferiorparietal_surfavg_20190429.txt.gz	family.Christensenellaceae.id.1866	0.123881	0.278483	0.347841	0.592422	0.118282	51
ENIGMA3_mixed_se_wSA_Mean_parahippocampal_surfavg_20190429.txt.gz	genus.Methanobrevibacter.id.123	0.123977	0.771426	0.301691	0.673033	0.119031	43
ENIGMA3_mixed_se_wTHICK_Mean_inferiortemporal_thickavg_20200522.txt.gz	family.Christensenellaceae.id.1866	0.123987	0.826256	0.610894	0.912974	0.124565	50
ENIGMA3_mixed_se_wSA_Mean_insula_surfavg_20190429.txt.gz	genus.DefluviitaleaceaeUCG011.id.11287	0.124201	0.679342	0.606647	0.842767	0.150485	45
ENIGMA3_mixed_se_wTHICK_Mean_lateralorbitofrontal_thickavg_20200522.txt.gz	genus.Roseburia.id.2012	0.124257	0.279315	0.204391	0.177258	0.127075	54
ENIGMA3_mixed_se_wTHICK_Mean_rostralanteriorcingulate_thickavg_20200522.txt.gz	genus.DefluviitaleaceaeUCG011.id.11287	0.124288	0.526758	0.156012	0.351701	0.131287	47
ENIGMA3_mixed_se_wSA_Mean_inferiorparietal_surfavg_20190429.txt.gz	genus.Fusicatenibacter.id.11305	0.124595	0.161992	0.608862	0.557305	0.115563	55
ENIGMA3_mixed_se_wSA_Mean_paracentral_surfavg_20190429.txt.gz	genus.Streptococcus.id.1853	0.124689	0.151681	0.289315	0.0858612	0.131549	48
ENIGMA3_mixed_se_wSA_Mean_bankssts_surfavg_20190429.txt.gz	genus.Coprobacter.id.949	0.124853	0.583365	0.867405	0.620636	0.147402	46
ENIGMA3_mixed_se_wTHICK_Mean_supramarginal_thickavg_20200522.txt.gz	genus.LachnospiraceaeFCS020group.id.11314	0.124934	0.363973	0.226698	0.35438	0.128507	56
ENIGMA3_mixed_se_wTHICK_Mean_parsorbitalis_thickavg_20200522.txt.gz	class.Coriobacteriia.id.809	0.124983	0.897603	0.366133	0.923867	0.127595	61
ENIGMA3_mixed_se_wTHICK_Mean_parsorbitalis_thickavg_20200522.txt.gz	family.Coriobacteriaceae.id.811	0.124983	0.897603	0.368241	0.924656	0.127595	61
ENIGMA3_mixed_se_wTHICK_Mean_parsorbitalis_thickavg_20200522.txt.gz	order.Coriobacteriales.id.810	0.124983	0.897603	0.379745	0.926023	0.127595	61
ENIGMA3_mixed_se_wTHICK_Mean_bankssts_thickavg_20200522.txt.gz	genus.CandidatusSoleaferrea.id.11350	0.125068	0.727272	0.175851	0.355597	0.126077	39
ENIGMA3_mixed_se_wTHICK_Mean_precuneus_thickavg_20200522.txt.gz	genus.Oxalobacter.id.2978	0.12518	0.0368667	0.207632	0.821249	0.125853	44
ENIGMA3_mixed_se_wTHICK_Mean_pericalcarine_thickavg_20200522.txt.gz	genus.Anaerostipes.id.1991	0.125222	0.349981	0.0608919	0.278295	0.128178	66
ENIGMA3_mixed_se_wTHICK_Mean_insula_thickavg_20200522.txt.gz	genus.Holdemania.id.2157	0.125282	0.0316562	0.322729	0.794614	0.129864	41
ENIGMA3_mixed_se_wTHICK_Mean_parsopercularis_thickavg_20200522.txt.gz	genus..Clostridiuminnocuumgroup.id.14397	0.125336	0.882532	0.243998	0.716736	0.129154	37
ENIGMA3_mixed_se_wSA_Mean_temporalpole_surfavg_20190429.txt.gz	phylum.Proteobacteria.id.2375	0.125382	0.465145	0.102796	0.466803	0.117865	41
ENIGMA3_mixed_se_wTHICK_Mean_parsopercularis_thickavg_20200522.txt.gz	genus.Catenibacterium.id.2153	0.125442	0.517968	0.148781	0.46314	0.128491	30
ENIGMA3_mixed_se_wTHICK_Mean_caudalanteriorcingulate_thickavg_20200522.txt.gz	family.Christensenellaceae.id.1866	0.125645	0.261879	0.471174	0.874423	0.12337	49
ENIGMA3_mixed_se_wSA_Mean_insula_surfavg_20190429.txt.gz	genus.Sellimonas.id.14369	0.126284	0.593655	0.399927	0.853986	0.142402	45
ENIGMA3_mixed_se_wTHICK_Mean_posteriorcingulate_thickavg_20200522.txt.gz	genus.Coprococcus3.id.11303	0.126568	0.271132	0.663825	0.886005	0.124663	33
ENIGMA3_mixed_se_wTHICK_Mean_entorhinal_thickavg_20200522.txt.gz	genus.RuminococcaceaeUCG013.id.11370	0.126636	0.750028	0.383901	0.794353	0.129364	52
ENIGMA3_mixed_se_wSA_Mean_entorhinal_surfavg_20190429.txt.gz	class.Betaproteobacteria.id.2867	0.126637	0.91265	0.383834	0.717873	0.122749	44
ENIGMA3_mixed_se_wTHICK_Mean_paracentral_thickavg_20200522.txt.gz	phylum.Actinobacteria.id.400	0.126754	0.393584	0.346059	0.69149	0.125522	42
ENIGMA3_mixed_se_wTHICK_Mean_parahippocampal_thickavg_20200522.txt.gz	genus.Alistipes.id.968	0.126803	0.515101	0.178741	0.315261	0.12627	51
ENIGMA3_mixed_se_wSA_Mean_parstriangularis_surfavg_20190429.txt.gz	genus.Peptococcus.id.2037	0.12686	0.0960615	0.402299	0.725798	0.118559	42
ENIGMA3_mixed_se_wTHICK_Mean_caudalanteriorcingulate_thickavg_20200522.txt.gz	phylum.Bacteroidetes.id.905	0.127016	0.527237	0.284294	0.64953	0.126578	45
ENIGMA3_mixed_se_wTHICK_Mean_precuneus_thickavg_20200522.txt.gz	order.Bacillales.id.1674	0.127176	0.817152	0.0818611	0.320902	0.133358	30
ENIGMA3_mixed_se_wTHICK_Mean_precentral_thickavg_20200522.txt.gz	genus.Phascolarctobacterium.id.2168	0.127187	0.855709	0.443785	0.813005	0.129417	47
ENIGMA3_mixed_se_wTHICK_Mean_lateralorbitofrontal_thickavg_20200522.txt.gz	genus.Lactobacillus.id.1837	0.12734	0.273722	0.219809	0.52003	0.133343	35
ENIGMA3_mixed_se_wSA_Mean_isthmuscingulate_surfavg_20190429.txt.gz	genus.Parabacteroides.id.954	0.127356	0.201293	0.159476	0.178981	0.126955	48
ENIGMA3_mixed_se_wSA_Mean_entorhinal_surfavg_20190429.txt.gz	genus.Catenibacterium.id.2153	0.127437	0.371455	0.0203095	0.119613	0.139589	30
ENIGMA3_mixed_se_wTHICK_Mean_caudalmiddlefrontal_thickavg_20200522.txt.gz	class.Bacteroidia.id.912	0.127463	0.112939	0.092601	0.209752	0.129371	45
ENIGMA3_mixed_se_wTHICK_Mean_caudalmiddlefrontal_thickavg_20200522.txt.gz	order.Bacteroidales.id.913	0.127463	0.112939	0.0935772	0.206938	0.129371	45
ENIGMA3_mixed_se_wSA_Mean_rostralanteriorcingulate_surfavg_20190429.txt.gz	class.Coriobacteriia.id.809	0.127561	0.96539	0.202858	0.423681	0.125977	62
ENIGMA3_mixed_se_wSA_Mean_rostralanteriorcingulate_surfavg_20190429.txt.gz	family.Coriobacteriaceae.id.811	0.127561	0.96539	0.191626	0.429632	0.125977	62
ENIGMA3_mixed_se_wSA_Mean_rostralanteriorcingulate_surfavg_20190429.txt.gz	order.Coriobacteriales.id.810	0.127561	0.96539	0.214531	0.412564	0.125977	62
ENIGMA3_mixed_se_wTHICK_Mean_lateralorbitofrontal_thickavg_20200522.txt.gz	genus.RuminococcaceaeUCG010.id.11367	0.127629	0.26191	0.166145	0.300947	0.128814	43
ENIGMA3_mixed_se_wTHICK_Mean_rostralanteriorcingulate_thickavg_20200522.txt.gz	genus.Desulfovibrio.id.3173	0.127651	0.187644	0.600454	0.634368	0.13432	42
ENIGMA3_mixed_se_wTHICK_Mean_rostralanteriorcingulate_thickavg_20200522.txt.gz	family.Ruminococcaceae.id.2050	0.127773	0.429008	0.0842491	0.263093	0.130995	38
ENIGMA3_mixed_se_wSA_Mean_fusiform_surfavg_20190429.txt.gz	class.Erysipelotrichia.id.2147	0.12778	0.259946	0.445577	0.715429	0.123005	57
ENIGMA3_mixed_se_wSA_Mean_fusiform_surfavg_20190429.txt.gz	family.Erysipelotrichaceae.id.2149	0.12778	0.259946	0.439953	0.727306	0.123005	57
ENIGMA3_mixed_se_wSA_Mean_fusiform_surfavg_20190429.txt.gz	order.Erysipelotrichales.id.2148	0.12778	0.259946	0.443346	0.718106	0.123005	57
ENIGMA3_mixed_se_wSA_Mean_superiorfrontal_surfavg_20190429.txt.gz	genus.RuminococcaceaeUCG014.id.11371	0.12787	0.962824	0.118318	0.099699	0.130203	43
ENIGMA3_mixed_se_wTHICK_Mean_lateralorbitofrontal_thickavg_20200522.txt.gz	genus.ErysipelotrichaceaeUCG003.id.11384	0.127911	0.894813	0.942686	0.949141	0.129707	44
ENIGMA3_mixed_se_wSA_Mean_parsopercularis_surfavg_20190429.txt.gz	genus.Tyzzerella3.id.11335	0.128034	0.619715	0.417151	0.860192	0.14524	46
ENIGMA3_mixed_se_wTHICK_Mean_entorhinal_thickavg_20200522.txt.gz	class.Alphaproteobacteria.id.2379	0.128042	0.387716	0.122777	0.155774	0.12948	34
ENIGMA3_mixed_se_wSA_Mean_paracentral_surfavg_20190429.txt.gz	genus.DefluviitaleaceaeUCG011.id.11287	0.128087	0.218503	0.344462	0.569647	0.153159	44
ENIGMA3_mixed_se_wSA_Mean_cuneus_surfavg_20190429.txt.gz	class.Melainabacteria.id.1589	0.128338	0.34929	0.499748	0.945137	0.125725	33
ENIGMA3_mixed_se_wSA_Mean_parahippocampal_surfavg_20190429.txt.gz	genus.RuminococcaceaeUCG004.id.11362	0.12839	0.184266	0.870146	0.714933	0.128977	41
ENIGMA3_mixed_se_wSA_Mean_posteriorcingulate_surfavg_20190429.txt.gz	genus.RuminococcaceaeUCG011.id.11368	0.128411	0.2173	0.169239	0.0769807	0.120273	36
ENIGMA3_mixed_se_wTHICK_Mean_parahippocampal_thickavg_20200522.txt.gz	genus.RuminococcaceaeUCG013.id.11370	0.128485	0.108115	0.300834	0.492544	0.12582	50
ENIGMA3_mixed_se_wSA_Mean_postcentral_surfavg_20190429.txt.gz	order.Lactobacillales.id.1800	0.12851	0.294684	0.512806	0.906235	0.124602	44
ENIGMA3_mixed_se_wSA_Mean_precuneus_surfavg_20190429.txt.gz	order.Lactobacillales.id.1800	0.128574	0.134985	0.428589	0.937121	0.157104	46
ENIGMA3_mixed_se_wSA_Mean_rostralmiddlefrontal_surfavg_20190429.txt.gz	genus.Oscillospira.id.2064	0.128605	0.606836	0.375714	0.927979	0.151957	40
ENIGMA3_mixed_se_wSA_Mean_frontalpole_surfavg_20190429.txt.gz	genus.Streptococcus.id.1853	0.128619	0.825863	0.102167	0.302134	0.122834	50
ENIGMA3_mixed_se_wSA_Mean_paracentral_surfavg_20190429.txt.gz	genus..Eubacteriumxylanophilumgroup.id.14375	0.128866	0.567009	0.314523	0.468555	0.118655	41
ENIGMA3_mixed_se_wSA_Mean_insula_surfavg_20190429.txt.gz	family.Streptococcaceae.id.1850	0.128973	0.358896	0.0591398	0.114609	0.152435	39
ENIGMA3_mixed_se_wSA_Mean_parsopercularis_surfavg_20190429.txt.gz	genus.Coprococcus2.id.11302	0.129065	0.34081	0.350188	0.704549	0.129266	37
ENIGMA3_mixed_se_wSA_Mean_inferiortemporal_surfavg_20190429.txt.gz	genus.Coprobacter.id.949	0.129122	0.433977	0.297171	0.621771	0.154166	48
ENIGMA3_mixed_se_wTHICK_Mean_superiortemporal_thickavg_20200522.txt.gz	genus.LachnospiraceaeUCG001.id.11321	0.129255	0.569856	0.489778	0.972803	0.134139	45
ENIGMA3_mixed_se_wSA_Mean_entorhinal_surfavg_20190429.txt.gz	family.Acidaminococcaceae.id.2166	0.129293	0.68255	0.988553	0.557686	0.126164	35
ENIGMA3_mixed_se_wTHICK_Mean_superiortemporal_thickavg_20200522.txt.gz	family.Prevotellaceae.id.960	0.129336	0.951999	0.160111	0.367919	0.129191	48
ENIGMA3_mixed_se_wSA_Mean_postcentral_surfavg_20190429.txt.gz	genus.Escherichia.Shigella.id.3504	0.129637	0.453511	0.0865387	0.253868	0.154022	39
ENIGMA3_mixed_se_wSA_Mean_medialorbitofrontal_surfavg_20190429.txt.gz	genus.RuminococcaceaeUCG002.id.11360	0.129686	0.720394	0.180273	0.105496	0.121406	46
ENIGMA3_mixed_se_wTHICK_Mean_supramarginal_thickavg_20200522.txt.gz	genus.RuminococcaceaeNK4A214group.id.11358	0.129746	0.295578	0.139788	0.235674	0.131288	45
ENIGMA3_mixed_se_wTHICK_Mean_caudalanteriorcingulate_thickavg_20200522.txt.gz	genus..Eubacteriumcoprostanoligenesgroup.id.11375	0.129801	0.315213	0.123436	0.344047	0.129641	49
ENIGMA3_mixed_se_wTHICK_Mean_parsopercularis_thickavg_20200522.txt.gz	genus.LachnospiraceaeNK4A136group.id.11319	0.129874	0.310551	0.746154	0.759523	0.132814	48
ENIGMA3_mixed_se_wTHICK_Mean_caudalmiddlefrontal_thickavg_20200522.txt.gz	class.Deltaproteobacteria.id.3087	0.13019	0.598266	0.216402	0.581563	0.132008	44
ENIGMA3_mixed_se_wTHICK_Mean_frontalpole_thickavg_20200522.txt.gz	family.Methanobacteriaceae.id.121	0.130261	0.868583	0.28974	0.735222	0.122729	44
ENIGMA3_mixed_se_wTHICK_Mean_caudalanteriorcingulate_thickavg_20200522.txt.gz	genus.LachnospiraceaeFCS020group.id.11314	0.130307	0.234937	0.626468	0.860798	0.132363	58
ENIGMA3_mixed_se_wTHICK_Mean_bankssts_thickavg_20200522.txt.gz	genus.Coprococcus2.id.11302	0.13037	0.771754	0.0985711	0.396681	0.135287	38
ENIGMA3_mixed_se_wTHICK_Mean_posteriorcingulate_thickavg_20200522.txt.gz	family.Clostridiaceae1.id.1869	0.13042	0.990795	0.0989844	0.402401	0.131565	46
ENIGMA3_mixed_se_wTHICK_Mean_frontalpole_thickavg_20200522.txt.gz	class.Methanobacteria.id.119	0.13045	0.866355	0.312631	0.733842	0.123028	44
ENIGMA3_mixed_se_wTHICK_Mean_frontalpole_thickavg_20200522.txt.gz	order.Methanobacteriales.id.120	0.13045	0.866355	0.328506	0.726635	0.123028	44
ENIGMA3_mixed_se_wSA_Mean_superiorfrontal_surfavg_20190429.txt.gz	genus.Turicibacter.id.2162	0.130631	0.554582	0.254795	0.532271	0.149675	48
ENIGMA3_mixed_se_wSA_Mean_supramarginal_surfavg_20190429.txt.gz	genus.Allisonella.id.2174	0.130638	0.708629	0.138733	0.211596	0.130641	38
ENIGMA3_mixed_se_wSA_Mean_inferiortemporal_surfavg_20190429.txt.gz	genus.Faecalibacterium.id.2057	0.130712	0.52985	0.361822	0.788255	0.154146	42
ENIGMA3_mixed_se_wTHICK_Mean_postcentral_thickavg_20200522.txt.gz	family.Actinomycetaceae.id.421	0.131019	0.398996	0.380715	0.907931	0.13388	42
ENIGMA3_mixed_se_wTHICK_Mean_bankssts_thickavg_20200522.txt.gz	genus.Ruminiclostridium5.id.11355	0.13103	0.495194	0.52565	0.139361	0.130871	46
ENIGMA3_mixed_se_wTHICK_Mean_rostralmiddlefrontal_thickavg_20200522.txt.gz	family.Acidaminococcaceae.id.2166	0.131103	0.587164	0.156878	0.104657	0.13606	34
ENIGMA3_mixed_se_wTHICK_Mean_precentral_thickavg_20200522.txt.gz	genus.LachnospiraceaeNK4A136group.id.11319	0.131147	0.701865	0.0286231	0.210502	0.136065	52
ENIGMA3_mixed_se_wSA_Mean_middletemporal_surfavg_20190429.txt.gz	genus.Ruminococcus2.id.11374	0.131274	0.11436	0.366985	0.674415	0.126381	50
ENIGMA3_mixed_se_wSA_Mean_inferiorparietal_surfavg_20190429.txt.gz	phylum.Cyanobacteria.id.1500	0.131661	0.452169	0.263906	0.631693	0.123999	37
ENIGMA3_mixed_se_wSA_Mean_medialorbitofrontal_surfavg_20190429.txt.gz	phylum.Euryarchaeota.id.55	0.131698	0.617828	0.298356	0.596791	0.125601	37
ENIGMA3_mixed_se_wSA_Mean_parsopercularis_surfavg_20190429.txt.gz	genus.FamilyXIIIUCG001.id.11294	0.131704	0.23439	0.948649	0.654681	0.124889	54
ENIGMA3_mixed_se_wSA_Mean_postcentral_surfavg_20190429.txt.gz	order.Bacillales.id.1674	0.131724	0.593505	0.269295	0.665651	0.127962	33
ENIGMA3_mixed_se_wSA_Mean_postcentral_surfavg_20190429.txt.gz	genus.Anaerostipes.id.1991	0.131857	0.778702	0.173282	0.372134	0.121188	64
ENIGMA3_mixed_se_wSA_Mean_entorhinal_surfavg_20190429.txt.gz	order.Actinomycetales.id.420	0.132053	0.27827	0.778397	0.937091	0.125605	42
ENIGMA3_mixed_se_wTHICK_Mean_precentral_thickavg_20200522.txt.gz	class.Verrucomicrobiae.id.4029	0.132104	0.383094	0.333693	0.979603	0.13352	52
ENIGMA3_mixed_se_wTHICK_Mean_precentral_thickavg_20200522.txt.gz	order.Verrucomicrobiales.id.4030	0.132104	0.383094	0.3732	0.981324	0.13352	52
ENIGMA3_mixed_se_wSA_Mean_postcentral_surfavg_20190429.txt.gz	phylum.Proteobacteria.id.2375	0.132134	0.742168	0.236858	0.590635	0.160825	38
ENIGMA3_mixed_se_wTHICK_Mean_supramarginal_thickavg_20200522.txt.gz	genus..Eubacteriumoxidoreducensgroup.id.11339	0.132182	0.971243	0.153441	0.195836	0.132385	29
ENIGMA3_mixed_se_wTHICK_Mean_parsopercularis_thickavg_20200522.txt.gz	genus.Ruminococcus2.id.11374	0.132231	0.181029	0.149037	0.449987	0.13173	50
ENIGMA3_mixed_se_wTHICK_Mean_caudalanteriorcingulate_thickavg_20200522.txt.gz	phylum.Actinobacteria.id.400	0.132397	0.676664	0.520192	0.944466	0.136262	45
ENIGMA3_mixed_se_wTHICK_Mean_isthmuscingulate_thickavg_20200522.txt.gz	genus.Intestinibacter.id.11345	0.13249	0.0269548	0.134457	0.213622	0.123296	51
ENIGMA3_mixed_se_wSA_Mean_caudalanteriorcingulate_surfavg_20190429.txt.gz	genus.Subdoligranulum.id.2070	0.132593	0.223652	0.048485	0.132361	0.157323	48
ENIGMA3_mixed_se_wTHICK_Mean_lateralorbitofrontal_thickavg_20200522.txt.gz	genus.Lachnospira.id.2004	0.132656	0.279754	0.047225	0.148127	0.13233	45
ENIGMA3_mixed_se_wTHICK_Mean_parahippocampal_thickavg_20200522.txt.gz	genus.RuminococcaceaeNK4A214group.id.11358	0.132809	0.439337	0.194376	0.530889	0.131928	46
ENIGMA3_mixed_se_wTHICK_Mean_medialorbitofrontal_thickavg_20200522.txt.gz	genus.Ruminococcus2.id.11374	0.132837	0.231988	0.318547	0.643104	0.13602	52
ENIGMA3_mixed_se_wSA_Mean_fusiform_surfavg_20190429.txt.gz	genus.Anaerofilum.id.2053	0.132886	0.40138	0.145689	0.415291	0.121956	37
ENIGMA3_mixed_se_wTHICK_Mean_precentral_thickavg_20200522.txt.gz	genus.Akkermansia.id.4037	0.132894	0.37992	0.351705	0.952176	0.134922	51
ENIGMA3_mixed_se_wSA_Mean_lateralorbitofrontal_surfavg_20190429.txt.gz	genus..Ruminococcusgauvreauiigroup.id.11342	0.133052	0.633683	0.138244	0.243811	0.130953	32
ENIGMA3_mixed_se_wSA_Mean_pericalcarine_surfavg_20190429.txt.gz	genus.LachnospiraceaeUCG010.id.11330	0.133093	0.412608	0.0274112	0.0870223	0.123896	40
ENIGMA3_mixed_se_wSA_Mean_lingual_surfavg_20190429.txt.gz	genus.Blautia.id.1992	0.133175	0.019245	0.131965	0.12038	0.123426	49
ENIGMA3_mixed_se_wTHICK_Mean_lingual_thickavg_20200522.txt.gz	genus.Methanobrevibacter.id.123	0.133201	0.97492	0.573261	0.399396	0.137498	41
ENIGMA3_mixed_se_wTHICK_Mean_frontalpole_thickavg_20200522.txt.gz	genus.LachnospiraceaeUCG010.id.11330	0.133221	0.0822407	0.0362722	0.193562	0.13384	43
ENIGMA3_mixed_se_wTHICK_Mean_frontalpole_thickavg_20200522.txt.gz	genus.Fusicatenibacter.id.11305	0.133252	0.775408	0.313418	0.65967	0.138453	50
ENIGMA3_mixed_se_wSA_Mean_superiorparietal_surfavg_20190429.txt.gz	family.Actinomycetaceae.id.421	0.133339	0.148978	0.233928	0.448219	0.127724	41
ENIGMA3_mixed_se_wTHICK_Mean_insula_thickavg_20200522.txt.gz	class.Actinobacteria.id.419	0.133341	0.00249729	0.097363	0.182072	0.137056	56
ENIGMA3_mixed_se_wTHICK_Mean_entorhinal_thickavg_20200522.txt.gz	genus.Sellimonas.id.14369	0.133586	0.301986	0.170098	0.402291	0.139282	43
ENIGMA3_mixed_se_wSA_Mean_caudalanteriorcingulate_surfavg_20190429.txt.gz	genus.Peptococcus.id.2037	0.13365	0.838001	0.0990308	0.304825	0.126595	41
ENIGMA3_mixed_se_wTHICK_Mean_isthmuscingulate_thickavg_20200522.txt.gz	genus.Holdemanella.id.11393	0.133667	0.417337	0.209307	0.591468	0.132101	35
ENIGMA3_mixed_se_wTHICK_Mean_rostralmiddlefrontal_thickavg_20200522.txt.gz	genus.LachnospiraceaeNK4A136group.id.11319	0.133698	0.883279	0.265511	0.273263	0.137249	51
ENIGMA3_mixed_se_wSA_Mean_temporalpole_surfavg_20190429.txt.gz	genus.RuminococcaceaeUCG003.id.11361	0.133743	0.111	0.0393494	0.138499	0.125329	50
ENIGMA3_mixed_se_wTHICK_Mean_rostralmiddlefrontal_thickavg_20200522.txt.gz	order.Lactobacillales.id.1800	0.133837	0.940724	0.216663	0.579216	0.138603	47
ENIGMA3_mixed_se_wTHICK_Mean_caudalanteriorcingulate_thickavg_20200522.txt.gz	class.Bacteroidia.id.912	0.133951	0.445768	0.352417	0.717451	0.131745	45
ENIGMA3_mixed_se_wTHICK_Mean_caudalanteriorcingulate_thickavg_20200522.txt.gz	order.Bacteroidales.id.913	0.133951	0.445768	0.351469	0.70509	0.131745	45
ENIGMA3_mixed_se_wTHICK_Mean_lingual_thickavg_20200522.txt.gz	genus.Veillonella.id.2198	0.134042	0.571535	0.259829	0.171253	0.139852	61
ENIGMA3_mixed_se_wSA_Mean_entorhinal_surfavg_20190429.txt.gz	genus.Slackia.id.825	0.134154	0.360131	0.270218	0.743665	0.128866	29
ENIGMA3_mixed_se_wTHICK_Mean_lateralorbitofrontal_thickavg_20200522.txt.gz	genus..Eubacteriumeligensgroup.id.14372	0.134361	0.696542	0.723728	0.462481	0.138707	40
ENIGMA3_mixed_se_wSA_Mean_entorhinal_surfavg_20190429.txt.gz	genus.Holdemania.id.2157	0.134381	0.447571	0.365947	0.120424	0.131713	39
ENIGMA3_mixed_se_wTHICK_Mean_lateraloccipital_thickavg_20200522.txt.gz	genus.Paraprevotella.id.962	0.134441	0.302517	0.0911019	0.300185	0.132638	38
ENIGMA3_mixed_se_wSA_Mean_superiortemporal_surfavg_20190429.txt.gz	family.Peptostreptococcaceae.id.2042	0.134506	0.276804	0.399543	0.548125	0.126477	48
ENIGMA3_mixed_se_wSA_Mean_transversetemporal_surfavg_20190429.txt.gz	class.Negativicutes.id.2164	0.13469	0.567545	0.516053	0.693771	0.146308	46
ENIGMA3_mixed_se_wSA_Mean_transversetemporal_surfavg_20190429.txt.gz	order.Selenomonadales.id.2165	0.13469	0.567545	0.509278	0.722093	0.146308	46
ENIGMA3_mixed_se_wSA_Mean_lateraloccipital_surfavg_20190429.txt.gz	genus.Lactobacillus.id.1837	0.134896	0.146799	0.0762322	0.446428	0.162362	34
ENIGMA3_mixed_se_wTHICK_Mean_parsopercularis_thickavg_20200522.txt.gz	genus.Alloprevotella.id.961	0.135161	0.580815	0.261896	0.298525	0.108741	30
ENIGMA3_mixed_se_wTHICK_Mean_inferiortemporal_thickavg_20200522.txt.gz	genus.Butyricimonas.id.945	0.135253	0.978289	0.193289	0.454893	0.138965	46
ENIGMA3_mixed_se_wSA_Mean_entorhinal_surfavg_20190429.txt.gz	family.Actinomycetaceae.id.421	0.135338	0.295022	0.822078	0.991889	0.128566	43
ENIGMA3_mixed_se_wSA_Mean_bankssts_surfavg_20190429.txt.gz	genus..Eubacteriumventriosumgroup.id.11341	0.135462	0.101201	0.0531345	0.179425	0.128156	55
ENIGMA3_mixed_se_wSA_Mean_medialorbitofrontal_surfavg_20190429.txt.gz	family.Veillonellaceae.id.2172	0.135505	0.347319	0.29882	0.364517	0.147288	49
ENIGMA3_mixed_se_wSA_Mean_lingual_surfavg_20190429.txt.gz	genus.Ruminiclostridium6.id.11356	0.135903	0.500527	0.323677	0.982334	0.12687	41
ENIGMA3_mixed_se_wSA_Mean_precuneus_surfavg_20190429.txt.gz	genus.FamilyXIIIUCG001.id.11294	0.136086	0.328585	0.60773	0.802704	0.129294	57
ENIGMA3_mixed_se_wTHICK_Mean_frontalpole_thickavg_20200522.txt.gz	genus.Coprococcus2.id.11302	0.136201	0.535356	0.186911	0.274074	0.13748	39
ENIGMA3_mixed_se_wTHICK_Mean_supramarginal_thickavg_20200522.txt.gz	class.Lentisphaeria.id.2250	0.136206	0.232761	0.530361	0.92682	0.137157	39
ENIGMA3_mixed_se_wTHICK_Mean_supramarginal_thickavg_20200522.txt.gz	order.Victivallales.id.2254	0.136206	0.232761	0.544418	0.922901	0.137157	39
ENIGMA3_mixed_se_wTHICK_Mean_inferiorparietal_thickavg_20200522.txt.gz	genus.LachnospiraceaeND3007group.id.11317	0.136281	0.00658293	0.0903791	0.0706128	0.132183	35
ENIGMA3_mixed_se_wSA_Mean_temporalpole_surfavg_20190429.txt.gz	genus.Coprobacter.id.949	0.136291	0.748859	0.769999	0.644794	0.132161	47
ENIGMA3_mixed_se_wTHICK_Mean_inferiorparietal_thickavg_20200522.txt.gz	order.NB1n.id.3953	0.136358	0.366147	0.476227	0.68914	0.141808	50
ENIGMA3_mixed_se_wTHICK_Mean_parahippocampal_thickavg_20200522.txt.gz	genus.CandidatusSoleaferrea.id.11350	0.136686	0.212681	0.185865	0.624164	0.135608	39
ENIGMA3_mixed_se_wTHICK_Mean_lateralorbitofrontal_thickavg_20200522.txt.gz	genus.Escherichia.Shigella.id.3504	0.136739	0.0800293	0.131217	0.161353	0.139795	41
ENIGMA3_mixed_se_wTHICK_Mean_supramarginal_thickavg_20200522.txt.gz	genus.Erysipelatoclostridium.id.11381	0.136799	0.240127	0.640982	0.893023	0.142225	42
ENIGMA3_mixed_se_wSA_Mean_bankssts_surfavg_20190429.txt.gz	genus.Blautia.id.1992	0.136832	0.353485	0.338731	0.605435	0.123468	50
ENIGMA3_mixed_se_wSA_Mean_temporalpole_surfavg_20190429.txt.gz	genus.Lachnoclostridium.id.11308	0.136941	0.621016	0.365154	0.789937	0.137817	56
ENIGMA3_mixed_se_wSA_Mean_lateralorbitofrontal_surfavg_20190429.txt.gz	genus.Eggerthella.id.819	0.137029	0.321274	0.327701	0.89177	0.130876	53
ENIGMA3_mixed_se_wSA_Mean_precuneus_surfavg_20190429.txt.gz	genus.Victivallis.id.2256	0.137247	0.897916	0.715245	0.643832	0.12942	31
ENIGMA3_mixed_se_wSA_Mean_rostralanteriorcingulate_surfavg_20190429.txt.gz	genus.Turicibacter.id.2162	0.137262	0.0767886	0.278986	0.109933	0.131051	47
ENIGMA3_mixed_se_wTHICK_Mean_pericalcarine_thickavg_20200522.txt.gz	genus.Anaerofilum.id.2053	0.137294	0.252264	0.337866	0.758122	0.139966	37
ENIGMA3_mixed_se_wTHICK_Mean_lingual_thickavg_20200522.txt.gz	family.Oxalobacteraceae.id.2966	0.13745	0.796416	0.459236	0.951537	0.139357	47
ENIGMA3_mixed_se_wTHICK_Mean_superiorparietal_thickavg_20200522.txt.gz	family.Defluviitaleaceae.id.1924	0.137454	0.929494	0.179515	0.0577002	0.140687	42
ENIGMA3_mixed_se_wSA_Mean_entorhinal_surfavg_20190429.txt.gz	genus.Sutterella.id.2896	0.137482	0.983648	0.0832272	0.184921	0.129233	41
ENIGMA3_mixed_se_wTHICK_Mean_parahippocampal_thickavg_20200522.txt.gz	family.Clostridiaceae1.id.1869	0.137493	0.460021	0.165692	0.350391	0.14054	43
ENIGMA3_mixed_se_wSA_Mean_rostralmiddlefrontal_surfavg_20190429.txt.gz	genus.LachnospiraceaeFCS020group.id.11314	0.137606	0.748772	0.627637	0.934376	0.130239	60
ENIGMA3_mixed_se_wSA_Mean_posteriorcingulate_surfavg_20190429.txt.gz	genus.Ruminiclostridium6.id.11356	0.137778	0.290451	0.0676579	0.209381	0.163225	42
ENIGMA3_mixed_se_wTHICK_Mean_caudalmiddlefrontal_thickavg_20200522.txt.gz	genus.Peptococcus.id.2037	0.13791	0.954241	0.269925	0.693412	0.143418	41
ENIGMA3_mixed_se_wSA_Mean_precuneus_surfavg_20190429.txt.gz	phylum.Cyanobacteria.id.1500	0.137952	0.92982	0.304676	0.103726	0.162687	35
ENIGMA3_mixed_se_wSA_Mean_superiorfrontal_surfavg_20190429.txt.gz	genus.Bilophila.id.3170	0.137994	0.476898	0.604158	0.604552	0.129874	45
ENIGMA3_mixed_se_wTHICK_Mean_supramarginal_thickavg_20200522.txt.gz	class.Deltaproteobacteria.id.3087	0.138009	0.720622	0.305833	0.223339	0.139108	41
ENIGMA3_mixed_se_wSA_Mean_pericalcarine_surfavg_20190429.txt.gz	phylum.Euryarchaeota.id.55	0.138024	0.980822	0.279862	0.806614	0.129547	36
ENIGMA3_mixed_se_wTHICK_Mean_lingual_thickavg_20200522.txt.gz	genus.Collinsella.id.815	0.138055	0.042572	0.086219	0.230744	0.137044	44
ENIGMA3_mixed_se_wSA_Mean_posteriorcingulate_surfavg_20190429.txt.gz	family.Verrucomicrobiaceae.id.4036	0.138112	0.438101	0.636491	0.482539	0.11846	50
ENIGMA3_mixed_se_wTHICK_Mean_lingual_thickavg_20200522.txt.gz	class.Coriobacteriia.id.809	0.138191	0.18848	0.193393	0.405057	0.142114	63
ENIGMA3_mixed_se_wTHICK_Mean_lingual_thickavg_20200522.txt.gz	family.Coriobacteriaceae.id.811	0.138191	0.18848	0.184417	0.365971	0.142114	63
ENIGMA3_mixed_se_wTHICK_Mean_lingual_thickavg_20200522.txt.gz	order.Coriobacteriales.id.810	0.138191	0.18848	0.185096	0.409357	0.142114	63
ENIGMA3_mixed_se_wTHICK_Mean_rostralanteriorcingulate_thickavg_20200522.txt.gz	genus.Dialister.id.2183	0.138195	0.644589	0.311994	0.22775	0.141413	48
ENIGMA3_mixed_se_wSA_Mean_parahippocampal_surfavg_20190429.txt.gz	genus..Eubacteriumfissicatenagroup.id.14373	0.138541	0.418771	0.306386	0.543823	0.132327	32
ENIGMA3_mixed_se_wTHICK_Mean_frontalpole_thickavg_20200522.txt.gz	order.Lactobacillales.id.1800	0.138695	0.641827	0.159199	0.333436	0.145202	43
ENIGMA3_mixed_se_wTHICK_Mean_pericalcarine_thickavg_20200522.txt.gz	genus..Eubacteriumrectalegroup.id.14374	0.138882	0.470389	0.0827087	0.263028	0.139497	46
ENIGMA3_mixed_se_wTHICK_Mean_lateraloccipital_thickavg_20200522.txt.gz	genus.Coprococcus3.id.11303	0.139051	0.663366	0.188448	0.332994	0.141927	35
ENIGMA3_mixed_se_wSA_Mean_cuneus_surfavg_20190429.txt.gz	genus.Marvinbryantia.id.2005	0.139076	0.797008	0.203982	0.41939	0.128452	42
ENIGMA3_mixed_se_wSA_Mean_paracentral_surfavg_20190429.txt.gz	genus.Coprococcus2.id.11302	0.139297	0.523696	0.138617	0.480418	0.166158	39
ENIGMA3_mixed_se_wTHICK_Mean_lateralorbitofrontal_thickavg_20200522.txt.gz	genus..Eubacteriumbrachygroup.id.11296	0.1395	0.626444	0.318068	0.776599	0.141937	33
ENIGMA3_mixed_se_wSA_Mean_temporalpole_surfavg_20190429.txt.gz	genus.Ruminiclostridium6.id.11356	0.139576	0.855273	0.221135	0.281373	0.129824	42
ENIGMA3_mixed_se_wTHICK_Mean_cuneus_thickavg_20200522.txt.gz	genus.RuminococcaceaeUCG009.id.11366	0.139644	0.463493	0.178062	0.457408	0.141143	38
ENIGMA3_mixed_se_wTHICK_Mean_lateralorbitofrontal_thickavg_20200522.txt.gz	genus.Catenibacterium.id.2153	0.139764	0.342261	0.400338	0.657394	0.142128	30
ENIGMA3_mixed_se_wTHICK_Mean_caudalanteriorcingulate_thickavg_20200522.txt.gz	genus.Fusicatenibacter.id.11305	0.139892	0.602396	0.882893	0.987713	0.141273	52
ENIGMA3_mixed_se_wSA_Mean_caudalanteriorcingulate_surfavg_20190429.txt.gz	genus..Eubacteriumeligensgroup.id.14372	0.139966	0.312991	0.479134	0.714366	0.165803	38
ENIGMA3_mixed_se_wSA_Mean_isthmuscingulate_surfavg_20190429.txt.gz	family.BacteroidalesS24.7group.id.11173	0.140004	0.139496	0.325297	0.237203	0.145435	33
ENIGMA3_mixed_se_wTHICK_Mean_precentral_thickavg_20200522.txt.gz	genus..Eubacteriumbrachygroup.id.11296	0.140026	0.00759366	0.194039	0.476197	0.111384	30
ENIGMA3_mixed_se_wTHICK_Mean_insula_thickavg_20200522.txt.gz	genus.Ruminiclostridium6.id.11356	0.140037	0.960472	0.130916	0.296647	0.148467	42
ENIGMA3_mixed_se_wTHICK_Mean_posteriorcingulate_thickavg_20200522.txt.gz	family.Christensenellaceae.id.1866	0.140065	0.640898	0.32017	0.714278	0.141018	46
ENIGMA3_mixed_se_wSA_Mean_transversetemporal_surfavg_20190429.txt.gz	genus.Methanobrevibacter.id.123	0.140066	0.653734	0.411136	0.795662	0.136643	43
ENIGMA3_mixed_se_wTHICK_Mean_posteriorcingulate_thickavg_20200522.txt.gz	genus.Intestinimonas.id.2062	0.140186	0.923705	0.291668	0.527436	0.143147	42
ENIGMA3_mixed_se_wSA_Mean_transversetemporal_surfavg_20190429.txt.gz	genus..Eubacteriumoxidoreducensgroup.id.11339	0.140205	0.544947	0.343354	0.340659	0.133906	28
ENIGMA3_mixed_se_wSA_Mean_middletemporal_surfavg_20190429.txt.gz	genus..Eubacteriumcoprostanoligenesgroup.id.11375	0.140232	0.801884	0.371704	0.87999	0.129114	47
ENIGMA3_mixed_se_wTHICK_Mean_superiortemporal_thickavg_20200522.txt.gz	phylum.Bacteroidetes.id.905	0.140392	0.718532	0.601736	0.483785	0.141298	46
ENIGMA3_mixed_se_wTHICK_Mean_superiortemporal_thickavg_20200522.txt.gz	family.Porphyromonadaceae.id.943	0.140489	0.758825	0.689613	0.969526	0.141327	48
ENIGMA3_mixed_se_wTHICK_Mean_cuneus_thickavg_20200522.txt.gz	genus..Ruminococcusgnavusgroup.id.14376	0.140606	0.46062	0.672446	0.989399	0.142672	55
ENIGMA3_mixed_se_wTHICK_Mean_caudalanteriorcingulate_thickavg_20200522.txt.gz	genus.Dialister.id.2183	0.140711	0.0996266	0.41572	0.973953	0.144785	49
ENIGMA3_mixed_se_wTHICK_Mean_fusiform_thickavg_20200522.txt.gz	genus.RuminococcaceaeUCG004.id.11362	0.140789	0.107028	0.36022	0.674977	0.144964	39
ENIGMA3_mixed_se_wSA_Mean_lateraloccipital_surfavg_20190429.txt.gz	genus.Fusicatenibacter.id.11305	0.140869	0.563975	0.566284	0.67388	0.134196	55
ENIGMA3_mixed_se_wSA_Mean_postcentral_surfavg_20190429.txt.gz	genus.Eisenbergiella.id.11304	0.141093	0.805169	0.101837	0.142396	0.168123	41
ENIGMA3_mixed_se_wSA_Mean_isthmuscingulate_surfavg_20190429.txt.gz	genus..Eubacteriumbrachygroup.id.11296	0.141188	0.823964	0.0953893	0.265163	0.139899	31
ENIGMA3_mixed_se_wSA_Mean_frontalpole_surfavg_20190429.txt.gz	family.FamilyXI.id.1936	0.14128	0.220778	0.168454	0.308252	0.159121	36
ENIGMA3_mixed_se_wTHICK_Mean_postcentral_thickavg_20200522.txt.gz	genus.Faecalibacterium.id.2057	0.141299	0.568835	0.542195	0.9555	0.144625	40
ENIGMA3_mixed_se_wSA_Mean_frontalpole_surfavg_20190429.txt.gz	class.Methanobacteria.id.119	0.141482	0.963453	0.453271	0.384119	0.140364	42
ENIGMA3_mixed_se_wSA_Mean_frontalpole_surfavg_20190429.txt.gz	order.Methanobacteriales.id.120	0.141482	0.963453	0.45373	0.372213	0.140364	42
ENIGMA3_mixed_se_wSA_Mean_frontalpole_surfavg_20190429.txt.gz	family.Methanobacteriaceae.id.121	0.14155	0.964359	0.484364	0.376727	0.140351	42
ENIGMA3_mixed_se_wSA_Mean_pericalcarine_surfavg_20190429.txt.gz	phylum.Lentisphaerae.id.2238	0.141604	0.546796	0.450868	0.769977	0.126782	39
ENIGMA3_mixed_se_wSA_Mean_superiorparietal_surfavg_20190429.txt.gz	class.Bacteroidia.id.912	0.141607	0.0276731	0.037281	0.15123	0.133904	45
ENIGMA3_mixed_se_wSA_Mean_superiorparietal_surfavg_20190429.txt.gz	order.Bacteroidales.id.913	0.141607	0.0276731	0.0387956	0.148312	0.133904	45
ENIGMA3_mixed_se_wSA_Mean_lateralorbitofrontal_surfavg_20190429.txt.gz	order.Lactobacillales.id.1800	0.141717	0.987487	0.111607	0.381482	0.132971	40
ENIGMA3_mixed_se_wTHICK_Mean_parstriangularis_thickavg_20200522.txt.gz	family.Enterobacteriaceae.id.3469	0.141845	0.175607	0.0816337	0.253631	0.129832	43
ENIGMA3_mixed_se_wTHICK_Mean_parstriangularis_thickavg_20200522.txt.gz	order.Enterobacteriales.id.3468	0.141845	0.175607	0.0904659	0.276239	0.129832	43
ENIGMA3_mixed_se_wSA_Mean_medialorbitofrontal_surfavg_20190429.txt.gz	genus.Coprobacter.id.949	0.141869	0.572832	0.418171	0.862989	0.131298	45
ENIGMA3_mixed_se_wSA_Mean_superiortemporal_surfavg_20190429.txt.gz	class.Alphaproteobacteria.id.2379	0.14195	0.731592	0.184453	0.59026	0.131879	31
ENIGMA3_mixed_se_wTHICK_Mean_superiorfrontal_thickavg_20200522.txt.gz	genus..Ruminococcusgnavusgroup.id.14376	0.141965	0.577433	0.0929299	0.162263	0.144826	53
ENIGMA3_mixed_se_wTHICK_Mean_isthmuscingulate_thickavg_20200522.txt.gz	order.Actinomycetales.id.420	0.142314	0.150187	0.122388	0.150108	0.143273	43
ENIGMA3_mixed_se_wTHICK_Mean_insula_thickavg_20200522.txt.gz	phylum.Bacteroidetes.id.905	0.142332	0.895689	0.241709	0.51371	0.145302	47
ENIGMA3_mixed_se_wTHICK_Mean_caudalanteriorcingulate_thickavg_20200522.txt.gz	class.Deltaproteobacteria.id.3087	0.142569	0.219099	0.250483	0.38718	0.142048	40
ENIGMA3_mixed_se_wTHICK_Mean_inferiortemporal_thickavg_20200522.txt.gz	genus.RuminococcaceaeUCG005.id.11363	0.142642	0.998827	0.239431	0.219659	0.143814	57
ENIGMA3_mixed_se_wTHICK_Mean_inferiortemporal_thickavg_20200522.txt.gz	family.Enterobacteriaceae.id.3469	0.142708	0.849877	0.285965	0.263908	0.142724	45
ENIGMA3_mixed_se_wTHICK_Mean_inferiortemporal_thickavg_20200522.txt.gz	order.Enterobacteriales.id.3468	0.142708	0.849877	0.288499	0.287662	0.142724	45
ENIGMA3_mixed_se_wTHICK_Mean_paracentral_thickavg_20200522.txt.gz	class.Negativicutes.id.2164	0.142764	0.202239	0.250368	0.336081	0.147115	49
ENIGMA3_mixed_se_wTHICK_Mean_paracentral_thickavg_20200522.txt.gz	order.Selenomonadales.id.2165	0.142764	0.202239	0.229203	0.331004	0.147115	49
ENIGMA3_mixed_se_wSA_Mean_inferiorparietal_surfavg_20190429.txt.gz	genus.Prevotella7.id.11182	0.142898	0.168939	0.34656	0.724757	0.146965	33
ENIGMA3_mixed_se_wTHICK_Mean_lateralorbitofrontal_thickavg_20200522.txt.gz	genus.Bilophila.id.3170	0.142916	0.845537	0.0953846	0.130516	0.144879	43
ENIGMA3_mixed_se_wTHICK_Mean_transversetemporal_thickavg_20200522.txt.gz	class.Actinobacteria.id.419	0.143238	0.824265	0.525347	0.0853312	0.146174	56
ENIGMA3_mixed_se_wSA_Mean_entorhinal_surfavg_20190429.txt.gz	genus.Odoribacter.id.952	0.143385	0.619589	0.195098	0.342366	0.142154	31
ENIGMA3_mixed_se_wSA_Mean_cuneus_surfavg_20190429.txt.gz	genus.Eisenbergiella.id.11304	0.143388	0.469898	0.472359	0.735025	0.144301	42
ENIGMA3_mixed_se_wTHICK_Mean_parstriangularis_thickavg_20200522.txt.gz	genus.Lachnoclostridium.id.11308	0.14345	0.70809	0.18391	0.313147	0.145347	56
ENIGMA3_mixed_se_wTHICK_Mean_bankssts_thickavg_20200522.txt.gz	genus.Collinsella.id.815	0.14348	0.535753	0.229492	0.241944	0.146086	46
ENIGMA3_mixed_se_wSA_Mean_parstriangularis_surfavg_20190429.txt.gz	phylum.Bacteroidetes.id.905	0.143548	0.330051	0.278414	0.978767	0.134293	46
ENIGMA3_mixed_se_wTHICK_Mean_entorhinal_thickavg_20200522.txt.gz	genus.Lactobacillus.id.1837	0.143636	0.0973684	0.260863	0.874723	0.14725	37
ENIGMA3_mixed_se_wTHICK_Mean_precuneus_thickavg_20200522.txt.gz	family.Rikenellaceae.id.967	0.143688	0.276791	0.324523	0.187457	0.146104	56
ENIGMA3_mixed_se_wSA_Mean_rostralanteriorcingulate_surfavg_20190429.txt.gz	genus.Ruminococcus2.id.11374	0.143824	0.55997	0.347104	0.777305	0.139906	49
ENIGMA3_mixed_se_wSA_Mean_bankssts_surfavg_20190429.txt.gz	genus.Anaerostipes.id.1991	0.144486	0.740177	0.368006	0.712409	0.138291	65
ENIGMA3_mixed_se_wTHICK_Mean_isthmuscingulate_thickavg_20200522.txt.gz	genus.Coprococcus3.id.11303	0.144592	0.0879355	0.184414	0.562054	0.148022	34
ENIGMA3_mixed_se_wSA_Mean_parstriangularis_surfavg_20190429.txt.gz	genus.LachnospiraceaeUCG010.id.11330	0.144605	0.764447	0.193697	0.488833	0.169415	41
ENIGMA3_mixed_se_wSA_Mean_parstriangularis_surfavg_20190429.txt.gz	genus.Faecalibacterium.id.2057	0.14462	0.1683	0.180222	0.305154	0.13735	42
ENIGMA3_mixed_se_wTHICK_Mean_pericalcarine_thickavg_20200522.txt.gz	genus.Slackia.id.825	0.144714	0.57595	0.170769	0.371286	0.144078	29
ENIGMA3_mixed_se_wSA_Mean_frontalpole_surfavg_20190429.txt.gz	genus.Holdemania.id.2157	0.144862	0.819788	0.228628	0.429216	0.141366	37
ENIGMA3_mixed_se_wTHICK_Mean_postcentral_thickavg_20200522.txt.gz	genus.Anaerostipes.id.1991	0.144895	0.162388	0.411779	0.917831	0.147833	64
ENIGMA3_mixed_se_wSA_Mean_bankssts_surfavg_20190429.txt.gz	class.Alphaproteobacteria.id.2379	0.14496	0.992973	0.191896	0.225843	0.134705	34
ENIGMA3_mixed_se_wSA_Mean_parsopercularis_surfavg_20190429.txt.gz	genus.Lachnoclostridium.id.11308	0.145013	0.0544503	0.0962358	0.223786	0.13749	57
ENIGMA3_mixed_se_wTHICK_Mean_caudalmiddlefrontal_thickavg_20200522.txt.gz	genus.LachnospiraceaeUCG004.id.11324	0.145134	0.258653	0.0718486	0.162051	0.148797	55
ENIGMA3_mixed_se_wSA_Mean_lateraloccipital_surfavg_20190429.txt.gz	genus.LachnospiraceaeNC2004group.id.11316	0.145266	0.50628	0.686031	0.690798	0.137563	44
ENIGMA3_mixed_se_wSA_Mean_insula_surfavg_20190429.txt.gz	genus.Roseburia.id.2012	0.145474	0.721352	0.147965	0.192917	0.135642	51
ENIGMA3_mixed_se_wSA_Mean_inferiortemporal_surfavg_20190429.txt.gz	family.FamilyXI.id.1936	0.14551	0.176028	0.298354	0.624622	0.133286	36
ENIGMA3_mixed_se_wSA_Mean_fusiform_surfavg_20190429.txt.gz	genus.Enterorhabdus.id.820	0.145873	0.246885	0.361221	0.669583	0.17103	37
ENIGMA3_mixed_se_wTHICK_Mean_parahippocampal_thickavg_20200522.txt.gz	family.Rikenellaceae.id.967	0.145899	0.486144	0.106077	0.160798	0.144543	52
ENIGMA3_mixed_se_wTHICK_Mean_fusiform_thickavg_20200522.txt.gz	order.Bacillales.id.1674	0.1459	0.985624	0.688691	0.521172	0.146536	30
ENIGMA3_mixed_se_wSA_Mean_fusiform_surfavg_20190429.txt.gz	genus.LachnospiraceaeUCG001.id.11321	0.145901	0.96356	0.440973	0.739995	0.164728	47
ENIGMA3_mixed_se_wTHICK_Mean_lingual_thickavg_20200522.txt.gz	genus.Holdemania.id.2157	0.145937	0.0656409	0.664617	0.909599	0.143774	41
ENIGMA3_mixed_se_wTHICK_Mean_cuneus_thickavg_20200522.txt.gz	genus.RuminococcaceaeUCG013.id.11370	0.146029	0.0774379	0.0981291	0.434835	0.143371	52
ENIGMA3_mixed_se_wTHICK_Mean_posteriorcingulate_thickavg_20200522.txt.gz	genus..Eubacteriumruminantiumgroup.id.11340	0.146064	0.164123	0.616517	0.853024	0.149826	44
ENIGMA3_mixed_se_wTHICK_Mean_pericalcarine_thickavg_20200522.txt.gz	genus.RuminococcaceaeUCG004.id.11362	0.146218	0.32985	0.474512	0.895535	0.14739	40
ENIGMA3_mixed_se_wTHICK_Mean_rostralmiddlefrontal_thickavg_20200522.txt.gz	genus.Howardella.id.2000	0.146453	0.613958	0.274583	0.723009	0.155199	33
ENIGMA3_mixed_se_wSA_Mean_parsorbitalis_surfavg_20190429.txt.gz	genus.LachnospiraceaeFCS020group.id.11314	0.146533	0.945447	0.736392	0.64712	0.145243	56
ENIGMA3_mixed_se_wTHICK_Mean_parahippocampal_thickavg_20200522.txt.gz	family.Porphyromonadaceae.id.943	0.146798	0.100581	0.477805	0.614369	0.14486	47
ENIGMA3_mixed_se_wSA_Mean_pericalcarine_surfavg_20190429.txt.gz	genus.Dorea.id.1997	0.146855	0.701742	0.448097	0.961576	0.141601	47
ENIGMA3_mixed_se_wSA_Mean_transversetemporal_surfavg_20190429.txt.gz	genus.Bilophila.id.3170	0.146859	0.767984	0.243407	0.25061	0.137525	44
ENIGMA3_mixed_se_wTHICK_Mean_superiortemporal_thickavg_20200522.txt.gz	genus.Butyrivibrio.id.1993	0.146901	0.593653	0.143165	0.471025	0.14716	46
ENIGMA3_mixed_se_wTHICK_Mean_parstriangularis_thickavg_20200522.txt.gz	order.MollicutesRF9.id.11579	0.146922	0.828065	0.35102	0.653957	0.150771	42
ENIGMA3_mixed_se_wTHICK_Mean_frontalpole_thickavg_20200522.txt.gz	family.Oxalobacteraceae.id.2966	0.146932	0.94295	0.354624	0.941147	0.150705	47
ENIGMA3_mixed_se_wTHICK_Mean_frontalpole_thickavg_20200522.txt.gz	genus.RuminococcaceaeUCG005.id.11363	0.146933	0.203008	0.0473552	0.17526	0.148797	56
ENIGMA3_mixed_se_wTHICK_Mean_paracentral_thickavg_20200522.txt.gz	genus.Parabacteroides.id.954	0.146952	0.747114	0.229421	0.526238	0.153879	49
ENIGMA3_mixed_se_wSA_Mean_rostralanteriorcingulate_surfavg_20190429.txt.gz	family.Streptococcaceae.id.1850	0.147047	0.638942	0.177273	0.164891	0.16231	40
ENIGMA3_mixed_se_wTHICK_Mean_isthmuscingulate_thickavg_20200522.txt.gz	genus.RuminococcaceaeUCG003.id.11361	0.147303	0.545865	0.537707	0.790097	0.150867	47
ENIGMA3_mixed_se_wTHICK_Mean_lateraloccipital_thickavg_20200522.txt.gz	genus.Coprococcus1.id.11301	0.147353	0.464084	0.270745	0.856479	0.148716	48
ENIGMA3_mixed_se_wTHICK_Mean_posteriorcingulate_thickavg_20200522.txt.gz	genus.Escherichia.Shigella.id.3504	0.147354	0.529863	0.159465	0.538591	0.154921	41
ENIGMA3_mixed_se_wSA_Mean_parstriangularis_surfavg_20190429.txt.gz	genus..Eubacteriumventriosumgroup.id.11341	0.147361	0.170512	0.524968	0.0530697	0.13963	56
ENIGMA3_mixed_se_wTHICK_Mean_posteriorcingulate_thickavg_20200522.txt.gz	genus.Alistipes.id.968	0.147381	0.156162	0.253791	0.202513	0.144416	52
ENIGMA3_mixed_se_wSA_Mean_isthmuscingulate_surfavg_20190429.txt.gz	family.Bifidobacteriaceae.id.433	0.147547	0.0152262	0.158927	0.383291	0.138141	49
ENIGMA3_mixed_se_wSA_Mean_isthmuscingulate_surfavg_20190429.txt.gz	order.Bifidobacteriales.id.432	0.147547	0.0152262	0.164731	0.379586	0.138141	49
ENIGMA3_mixed_se_wTHICK_Mean_parsopercularis_thickavg_20200522.txt.gz	genus.Marvinbryantia.id.2005	0.147552	0.182051	0.37541	0.675164	0.153187	42
ENIGMA3_mixed_se_wSA_Mean_postcentral_surfavg_20190429.txt.gz	genus.Ruminococcus1.id.11373	0.147594	0.105241	0.261094	0.746192	0.145321	57
ENIGMA3_mixed_se_wTHICK_Mean_parstriangularis_thickavg_20200522.txt.gz	genus.Allisonella.id.2174	0.14763	0.500249	0.11751	0.413754	0.152056	36
ENIGMA3_mixed_se_wSA_Mean_paracentral_surfavg_20190429.txt.gz	genus.Clostridiumsensustricto1.id.1873	0.147711	0.555804	0.235337	0.197745	0.140201	46
ENIGMA3_mixed_se_wTHICK_Mean_insula_thickavg_20200522.txt.gz	genus.LachnospiraceaeUCG008.id.11328	0.147729	0.656106	0.52365	0.940064	0.147636	42
ENIGMA3_mixed_se_wSA_Mean_middletemporal_surfavg_20190429.txt.gz	genus..Eubacteriumventriosumgroup.id.11341	0.147879	0.728799	0.137501	0.310356	0.141349	53
ENIGMA3_mixed_se_wTHICK_Mean_posteriorcingulate_thickavg_20200522.txt.gz	family.Lachnospiraceae.id.1987	0.147921	0.805321	0.179806	0.445928	0.150104	57
ENIGMA3_mixed_se_wTHICK_Mean_posteriorcingulate_thickavg_20200522.txt.gz	genus.Lachnospira.id.2004	0.147943	0.0569897	0.201099	0.719394	0.148709	44
ENIGMA3_mixed_se_wTHICK_Mean_rostralanteriorcingulate_thickavg_20200522.txt.gz	class.Lentisphaeria.id.2250	0.148019	0.340127	0.434555	0.603454	0.149876	37
ENIGMA3_mixed_se_wTHICK_Mean_rostralanteriorcingulate_thickavg_20200522.txt.gz	order.Victivallales.id.2254	0.148019	0.340127	0.436678	0.566875	0.149876	37
ENIGMA3_mixed_se_wTHICK_Mean_frontalpole_thickavg_20200522.txt.gz	genus.Veillonella.id.2198	0.148037	0.319897	0.279887	0.280389	0.149409	57
ENIGMA3_mixed_se_wTHICK_Mean_middletemporal_thickavg_20200522.txt.gz	genus.Enterorhabdus.id.820	0.148408	0.372911	0.310191	0.534104	0.14851	34
ENIGMA3_mixed_se_wTHICK_Mean_fusiform_thickavg_20200522.txt.gz	genus..Eubacteriumoxidoreducensgroup.id.11339	0.148446	0.875197	0.41137	0.793081	0.150861	30
ENIGMA3_mixed_se_wTHICK_Mean_middletemporal_thickavg_20200522.txt.gz	family.Rikenellaceae.id.967	0.148455	0.855967	0.088709	0.367251	0.152614	57
ENIGMA3_mixed_se_wTHICK_Mean_fusiform_thickavg_20200522.txt.gz	genus..Eubacteriumxylanophilumgroup.id.14375	0.148549	0.674596	0.36794	0.552165	0.151402	41
ENIGMA3_mixed_se_wSA_Mean_precuneus_surfavg_20190429.txt.gz	genus.FamilyXIIIAD3011group.id.11293	0.148601	0.500809	0.230219	0.667471	0.124297	46
ENIGMA3_mixed_se_wSA_Mean_medialorbitofrontal_surfavg_20190429.txt.gz	family.Enterobacteriaceae.id.3469	0.14862	0.406896	0.388842	0.89711	0.175944	44
ENIGMA3_mixed_se_wSA_Mean_medialorbitofrontal_surfavg_20190429.txt.gz	order.Enterobacteriales.id.3468	0.14862	0.406896	0.382669	0.900918	0.175944	44
ENIGMA3_mixed_se_wSA_Mean_middletemporal_surfavg_20190429.txt.gz	genus.RuminococcaceaeUCG011.id.11368	0.148978	0.852462	0.484808	0.562596	0.144048	33
ENIGMA3_mixed_se_wTHICK_Mean_insula_thickavg_20200522.txt.gz	genus.Catenibacterium.id.2153	0.148999	0.222562	0.0241545	0.16882	0.139284	29
ENIGMA3_mixed_se_wTHICK_Mean_postcentral_thickavg_20200522.txt.gz	genus.Coprococcus2.id.11302	0.14923	0.460062	0.33491	0.802487	0.151162	37
ENIGMA3_mixed_se_wTHICK_Mean_superiortemporal_thickavg_20200522.txt.gz	genus.Ruminococcus2.id.11374	0.1494	0.0675219	0.628525	0.959104	0.152303	51
ENIGMA3_mixed_se_wSA_Mean_cuneus_surfavg_20190429.txt.gz	phylum.Verrucomicrobia.id.3982	0.149763	0.866089	0.672557	0.737333	0.142282	38
ENIGMA3_mixed_se_wSA_Mean_isthmuscingulate_surfavg_20190429.txt.gz	family.Lachnospiraceae.id.1987	0.15031	0.21301	0.258469	0.270472	0.143617	53
ENIGMA3_mixed_se_wTHICK_Mean_insula_thickavg_20200522.txt.gz	genus.Dialister.id.2183	0.150384	0.17154	0.426225	0.810142	0.156685	45
ENIGMA3_mixed_se_wSA_Mean_insula_surfavg_20190429.txt.gz	class.Mollicutes.id.3920	0.150397	0.72591	0.498142	0.803918	0.140076	43
ENIGMA3_mixed_se_wSA_Mean_insula_surfavg_20190429.txt.gz	phylum.Tenericutes.id.3919	0.150397	0.72591	0.469503	0.80731	0.140076	43
ENIGMA3_mixed_se_wTHICK_Mean_parsopercularis_thickavg_20200522.txt.gz	genus.Bifidobacterium.id.436	0.150409	0.0495133	0.0745724	0.17123	0.151795	55
ENIGMA3_mixed_se_wSA_Mean_medialorbitofrontal_surfavg_20190429.txt.gz	genus.Lactobacillus.id.1837	0.150439	0.114295	0.10765	0.358945	0.137371	38
ENIGMA3_mixed_se_wTHICK_Mean_postcentral_thickavg_20200522.txt.gz	family.Bacteroidaceae.id.917	0.15059	0.0843274	0.374067	0.410024	0.153012	48
ENIGMA3_mixed_se_wTHICK_Mean_postcentral_thickavg_20200522.txt.gz	genus.Bacteroides.id.918	0.15059	0.0843274	0.363682	0.443962	0.153012	48
ENIGMA3_mixed_se_wTHICK_Mean_lateraloccipital_thickavg_20200522.txt.gz	family.Victivallaceae.id.2255	0.150757	0.914505	0.512938	0.216211	0.157447	41
ENIGMA3_mixed_se_wTHICK_Mean_superiortemporal_thickavg_20200522.txt.gz	genus.DefluviitaleaceaeUCG011.id.11287	0.150999	0.435225	0.294615	0.393921	0.159037	44
ENIGMA3_mixed_se_wTHICK_Mean_transversetemporal_thickavg_20200522.txt.gz	genus..Ruminococcusgauvreauiigroup.id.11342	0.151067	0.587125	0.068621	0.119362	0.15626	33
ENIGMA3_mixed_se_wSA_Mean_precuneus_surfavg_20190429.txt.gz	family.Victivallaceae.id.2255	0.151094	0.104093	0.835746	0.915078	0.144866	41
ENIGMA3_mixed_se_wSA_Mean_caudalmiddlefrontal_surfavg_20190429.txt.gz	genus.Adlercreutzia.id.812	0.151359	0.72281	0.120999	0.10356	0.12753	39
ENIGMA3_mixed_se_wTHICK_Mean_rostralanteriorcingulate_thickavg_20200522.txt.gz	family.Clostridiaceae1.id.1869	0.151482	0.0511416	0.291256	0.371018	0.153706	46
ENIGMA3_mixed_se_wSA_Mean_parsopercularis_surfavg_20190429.txt.gz	genus.Eggerthella.id.819	0.151503	0.766313	0.345724	0.203016	0.170748	52
ENIGMA3_mixed_se_wSA_Mean_fusiform_surfavg_20190429.txt.gz	family.Porphyromonadaceae.id.943	0.151524	0.587094	0.155444	0.458448	0.15374	44
ENIGMA3_mixed_se_wSA_Mean_caudalmiddlefrontal_surfavg_20190429.txt.gz	genus.Subdoligranulum.id.2070	0.151581	0.680194	0.389469	0.974352	0.143561	45
ENIGMA3_mixed_se_wTHICK_Mean_entorhinal_thickavg_20200522.txt.gz	genus..Eubacteriumfissicatenagroup.id.14373	0.151613	0.529519	0.944173	0.704701	0.158153	34
ENIGMA3_mixed_se_wSA_Mean_rostralanteriorcingulate_surfavg_20190429.txt.gz	order.Lactobacillales.id.1800	0.151674	0.543134	0.738502	0.685447	0.144806	44
ENIGMA3_mixed_se_wTHICK_Mean_precuneus_thickavg_20200522.txt.gz	genus.Roseburia.id.2012	0.151888	0.312086	0.345019	0.622324	0.155425	49
ENIGMA3_mixed_se_wTHICK_Mean_rostralanteriorcingulate_thickavg_20200522.txt.gz	phylum.Verrucomicrobia.id.3982	0.152248	0.646947	0.360078	0.98978	0.154546	39
ENIGMA3_mixed_se_wTHICK_Mean_parsorbitalis_thickavg_20200522.txt.gz	genus.Subdoligranulum.id.2070	0.152425	0.0660998	0.379109	0.395569	0.157786	51
ENIGMA3_mixed_se_wTHICK_Mean_postcentral_thickavg_20200522.txt.gz	class.Mollicutes.id.3920	0.152502	0.765865	0.0597959	0.211628	0.153877	42
ENIGMA3_mixed_se_wTHICK_Mean_postcentral_thickavg_20200522.txt.gz	phylum.Tenericutes.id.3919	0.152502	0.765865	0.0564771	0.220222	0.153877	42
ENIGMA3_mixed_se_wTHICK_Mean_frontalpole_thickavg_20200522.txt.gz	genus.RuminococcaceaeUCG013.id.11370	0.152671	0.00339257	0.331077	0.338824	0.149615	48
ENIGMA3_mixed_se_wTHICK_Mean_bankssts_thickavg_20200522.txt.gz	genus.Allisonella.id.2174	0.152741	0.375984	0.122629	0.243657	0.157909	37
ENIGMA3_mixed_se_wSA_Mean_inferiortemporal_surfavg_20190429.txt.gz	genus.Blautia.id.1992	0.152794	0.183197	0.0218131	0.182556	0.146393	48
ENIGMA3_mixed_se_wSA_Mean_insula_surfavg_20190429.txt.gz	genus.RuminococcaceaeUCG003.id.11361	0.152813	0.510259	0.618224	0.404168	0.146129	44
ENIGMA3_mixed_se_wTHICK_Mean_bankssts_thickavg_20200522.txt.gz	genus.Alistipes.id.968	0.152822	0.959459	0.32444	0.810212	0.155991	52
ENIGMA3_mixed_se_wTHICK_Mean_fusiform_thickavg_20200522.txt.gz	class.Methanobacteria.id.119	0.152894	0.266315	0.140823	0.131304	0.138072	41
ENIGMA3_mixed_se_wTHICK_Mean_fusiform_thickavg_20200522.txt.gz	order.Methanobacteriales.id.120	0.152894	0.266315	0.13525	0.129875	0.138072	41
ENIGMA3_mixed_se_wTHICK_Mean_fusiform_thickavg_20200522.txt.gz	family.Methanobacteriaceae.id.121	0.15294	0.265873	0.133179	0.126573	0.138385	41
ENIGMA3_mixed_se_wTHICK_Mean_medialorbitofrontal_thickavg_20200522.txt.gz	genus.Barnesiella.id.944	0.153014	0.73546	0.346959	0.517255	0.151324	39
ENIGMA3_mixed_se_wTHICK_Mean_pericalcarine_thickavg_20200522.txt.gz	genus.Escherichia.Shigella.id.3504	0.153186	0.86454	0.478831	0.804411	0.157536	38
ENIGMA3_mixed_se_wTHICK_Mean_caudalmiddlefrontal_thickavg_20200522.txt.gz	genus.Streptococcus.id.1853	0.15332	0.308744	0.498363	0.952176	0.157543	50
ENIGMA3_mixed_se_wSA_Mean_temporalpole_surfavg_20190429.txt.gz	genus.Coprococcus3.id.11303	0.153641	0.918524	0.0922369	0.295476	0.15055	35
ENIGMA3_mixed_se_wSA_Mean_lateraloccipital_surfavg_20190429.txt.gz	genus.LachnospiraceaeUCG008.id.11328	0.153743	0.314285	0.972691	0.761664	0.144563	44
ENIGMA3_mixed_se_wSA_Mean_medialorbitofrontal_surfavg_20190429.txt.gz	genus..Ruminococcusgnavusgroup.id.14376	0.153985	0.417843	0.959391	0.65924	0.144552	54
ENIGMA3_mixed_se_wTHICK_Mean_caudalanteriorcingulate_thickavg_20200522.txt.gz	order.Desulfovibrionales.id.3156	0.15414	0.285094	0.256442	0.506413	0.154449	39
ENIGMA3_mixed_se_wSA_Mean_superiorfrontal_surfavg_20190429.txt.gz	genus.RikenellaceaeRC9gutgroup.id.11191	0.154287	0.53609	0.739664	0.841534	0.14519	43
ENIGMA3_mixed_se_wSA_Mean_parstriangularis_surfavg_20190429.txt.gz	genus.Anaerotruncus.id.2054	0.154334	0.32279	0.0926823	0.117766	0.151095	49
ENIGMA3_mixed_se_wTHICK_Mean_precuneus_thickavg_20200522.txt.gz	genus.Desulfovibrio.id.3173	0.154357	0.688455	0.125425	0.287985	0.160784	45
ENIGMA3_mixed_se_wSA_Mean_pericalcarine_surfavg_20190429.txt.gz	phylum.Actinobacteria.id.400	0.154598	0.911463	0.297298	0.50941	0.145705	47
ENIGMA3_mixed_se_wTHICK_Mean_inferiortemporal_thickavg_20200522.txt.gz	genus.RuminococcaceaeUCG009.id.11366	0.154666	0.676146	0.440885	0.736025	0.152462	38
ENIGMA3_mixed_se_wTHICK_Mean_parstriangularis_thickavg_20200522.txt.gz	genus.Prevotella7.id.11182	0.154747	0.932853	0.140934	0.372428	0.1639	32
ENIGMA3_mixed_se_wTHICK_Mean_middletemporal_thickavg_20200522.txt.gz	genus.DefluviitaleaceaeUCG011.id.11287	0.154755	0.363944	0.394815	0.727099	0.156213	46
ENIGMA3_mixed_se_wSA_Mean_caudalmiddlefrontal_surfavg_20190429.txt.gz	genus.Parabacteroides.id.954	0.154848	0.907678	0.222952	0.815378	0.147972	48
ENIGMA3_mixed_se_wSA_Mean_lingual_surfavg_20190429.txt.gz	genus.Veillonella.id.2198	0.154896	0.915301	0.202683	0.166219	0.14586	62
ENIGMA3_mixed_se_wSA_Mean_inferiortemporal_surfavg_20190429.txt.gz	family.ClostridialesvadinBB60group.id.11286	0.155176	0.671113	0.333046	0.414486	0.147153	55
ENIGMA3_mixed_se_wTHICK_Mean_pericalcarine_thickavg_20200522.txt.gz	genus..Ruminococcusgauvreauiigroup.id.11342	0.155263	0.352915	0.200807	0.303777	0.151903	34
ENIGMA3_mixed_se_wTHICK_Mean_caudalanteriorcingulate_thickavg_20200522.txt.gz	genus.Desulfovibrio.id.3173	0.155274	0.67205	0.103346	0.21636	0.156754	45
ENIGMA3_mixed_se_wSA_Mean_lateraloccipital_surfavg_20190429.txt.gz	genus.Senegalimassilia.id.11160	0.155287	0.944741	0.549839	0.678227	0.183453	37
ENIGMA3_mixed_se_wSA_Mean_superiorfrontal_surfavg_20190429.txt.gz	genus.Clostridiumsensustricto1.id.1873	0.155304	0.62972	0.797476	0.913664	0.148029	44
ENIGMA3_mixed_se_wTHICK_Mean_insula_thickavg_20200522.txt.gz	genus.Actinomyces.id.423	0.155664	0.114088	0.521319	0.869089	0.161762	39
ENIGMA3_mixed_se_wSA_Mean_parstriangularis_surfavg_20190429.txt.gz	genus.Erysipelatoclostridium.id.11381	0.155686	0.646618	0.548284	0.974873	0.146897	41
ENIGMA3_mixed_se_wSA_Mean_postcentral_surfavg_20190429.txt.gz	genus.Faecalibacterium.id.2057	0.15581	0.877837	0.915912	0.515143	0.185204	43
ENIGMA3_mixed_se_wTHICK_Mean_middletemporal_thickavg_20200522.txt.gz	genus.Butyrivibrio.id.1993	0.155899	0.575596	0.59152	0.977479	0.159212	43
ENIGMA3_mixed_se_wSA_Mean_precentral_surfavg_20190429.txt.gz	genus.CandidatusSoleaferrea.id.11350	0.155955	0.36912	0.81329	0.424412	0.148253	42
ENIGMA3_mixed_se_wTHICK_Mean_parsopercularis_thickavg_20200522.txt.gz	genus..Eubacteriumnodatumgroup.id.11297	0.156083	0.420198	0.419	0.865237	0.159812	47
ENIGMA3_mixed_se_wSA_Mean_caudalanteriorcingulate_surfavg_20190429.txt.gz	genus.FamilyXIIIUCG001.id.11294	0.1561	0.59597	0.292218	0.425865	0.149723	55
ENIGMA3_mixed_se_wSA_Mean_parstriangularis_surfavg_20190429.txt.gz	genus.Howardella.id.2000	0.156134	0.70793	0.822875	0.679988	0.151422	37
ENIGMA3_mixed_se_wSA_Mean_cuneus_surfavg_20190429.txt.gz	genus.Coprococcus1.id.11301	0.156175	0.383378	0.525921	0.626497	0.159641	50
ENIGMA3_mixed_se_wSA_Mean_rostralanteriorcingulate_surfavg_20190429.txt.gz	genus.Streptococcus.id.1853	0.15627	0.942482	0.227624	0.149117	0.183708	48
ENIGMA3_mixed_se_wSA_Mean_superiortemporal_surfavg_20190429.txt.gz	genus..Eubacteriumventriosumgroup.id.11341	0.15633	0.233034	0.318988	0.787762	0.151923	53
ENIGMA3_mixed_se_wTHICK_Mean_precuneus_thickavg_20200522.txt.gz	genus.DefluviitaleaceaeUCG011.id.11287	0.156557	0.534521	0.0867567	0.345523	0.158187	46
ENIGMA3_mixed_se_wSA_Mean_posteriorcingulate_surfavg_20190429.txt.gz	genus.Dialister.id.2183	0.15665	0.426069	0.130154	0.256426	0.185511	49
ENIGMA3_mixed_se_wTHICK_Mean_postcentral_thickavg_20200522.txt.gz	genus.Alloprevotella.id.961	0.156986	0.36399	0.47656	0.733771	0.163345	32
ENIGMA3_mixed_se_wTHICK_Mean_middletemporal_thickavg_20200522.txt.gz	class.Alphaproteobacteria.id.2379	0.157066	0.115662	0.143963	0.192623	0.15713	35
ENIGMA3_mixed_se_wSA_Mean_caudalmiddlefrontal_surfavg_20190429.txt.gz	genus.RuminococcaceaeUCG010.id.11367	0.157206	0.935313	0.265406	0.570703	0.184784	41
ENIGMA3_mixed_se_wTHICK_Mean_insula_thickavg_20200522.txt.gz	genus.Intestinibacter.id.11345	0.157235	0.0776597	0.490196	0.625376	0.157307	52
ENIGMA3_mixed_se_wTHICK_Mean_parsopercularis_thickavg_20200522.txt.gz	genus.Lachnospira.id.2004	0.157406	0.78977	0.827279	0.995308	0.157918	39
ENIGMA3_mixed_se_wSA_Mean_lingual_surfavg_20190429.txt.gz	genus..Eubacteriumventriosumgroup.id.11341	0.157596	0.416982	0.89778	0.823774	0.15001	54
ENIGMA3_mixed_se_wTHICK_Mean_frontalpole_thickavg_20200522.txt.gz	class.Mollicutes.id.3920	0.1576	0.32788	0.236274	0.103986	0.160843	37
ENIGMA3_mixed_se_wTHICK_Mean_frontalpole_thickavg_20200522.txt.gz	phylum.Tenericutes.id.3919	0.1576	0.32788	0.230373	0.122862	0.160843	37
ENIGMA3_mixed_se_wTHICK_Mean_superiorfrontal_thickavg_20200522.txt.gz	genus..Eubacteriumrectalegroup.id.14374	0.157718	0.786027	0.0453437	0.165254	0.161579	46
ENIGMA3_mixed_se_wSA_Mean_caudalanteriorcingulate_surfavg_20190429.txt.gz	genus.Anaerofilum.id.2053	0.157762	0.691223	0.546453	0.916097	0.151837	38
ENIGMA3_mixed_se_wTHICK_Mean_postcentral_thickavg_20200522.txt.gz	order.Lactobacillales.id.1800	0.158018	0.467338	0.199471	0.196884	0.160917	45
ENIGMA3_mixed_se_wSA_Mean_frontalpole_surfavg_20190429.txt.gz	genus.Ruminococcus1.id.11373	0.158035	0.117543	0.226001	0.61823	0.152634	56
ENIGMA3_mixed_se_wSA_Mean_pericalcarine_surfavg_20190429.txt.gz	family.Alcaligenaceae.id.2875	0.158194	0.905216	0.702883	0.916761	0.153442	46
ENIGMA3_mixed_se_wTHICK_Mean_caudalanteriorcingulate_thickavg_20200522.txt.gz	phylum.Lentisphaerae.id.2238	0.158329	0.945451	0.255961	0.640323	0.158747	36
ENIGMA3_mixed_se_wTHICK_Mean_isthmuscingulate_thickavg_20200522.txt.gz	family.Acidaminococcaceae.id.2166	0.15833	0.771003	0.176553	0.455541	0.155415	35
ENIGMA3_mixed_se_wSA_Mean_caudalmiddlefrontal_surfavg_20190429.txt.gz	genus.Coprobacter.id.949	0.158508	0.05215	0.942887	0.504224	0.150154	42
ENIGMA3_mixed_se_wSA_Mean_superiortemporal_surfavg_20190429.txt.gz	genus.Butyrivibrio.id.1993	0.158659	0.173314	0.28562	0.719404	0.152774	45
ENIGMA3_mixed_se_wSA_Mean_posteriorcingulate_surfavg_20190429.txt.gz	family.BacteroidalesS24.7group.id.11173	0.158799	0.363483	0.496193	0.916397	0.161166	31
ENIGMA3_mixed_se_wTHICK_Mean_cuneus_thickavg_20200522.txt.gz	family.Rikenellaceae.id.967	0.159128	0.0238507	0.306175	0.200439	0.168045	57
ENIGMA3_mixed_se_wTHICK_Mean_caudalmiddlefrontal_thickavg_20200522.txt.gz	genus.Catenibacterium.id.2153	0.159241	0.515155	0.238469	0.29698	0.160024	30
ENIGMA3_mixed_se_wTHICK_Mean_parsorbitalis_thickavg_20200522.txt.gz	genus.RuminococcaceaeUCG010.id.11367	0.159281	0.502375	0.283342	0.752944	0.159302	42
ENIGMA3_mixed_se_wTHICK_Mean_caudalmiddlefrontal_thickavg_20200522.txt.gz	family.Peptostreptococcaceae.id.2042	0.159339	0.531072	0.306706	0.26349	0.161599	49
ENIGMA3_mixed_se_wSA_Mean_lateralorbitofrontal_surfavg_20190429.txt.gz	genus.Dialister.id.2183	0.159407	0.710407	0.690838	0.960368	0.151482	47
ENIGMA3_mixed_se_wTHICK_Mean_pericalcarine_thickavg_20200522.txt.gz	class.Bacilli.id.1673	0.159445	0.470167	0.176407	0.190831	0.15449	44
ENIGMA3_mixed_se_wSA_Mean_parahippocampal_surfavg_20190429.txt.gz	genus.LachnospiraceaeUCG010.id.11330	0.159446	0.523145	0.230681	0.415853	0.155123	39
ENIGMA3_mixed_se_wSA_Mean_lateraloccipital_surfavg_20190429.txt.gz	genus.ChristensenellaceaeR.7group.id.11283	0.159517	0.582901	0.662209	0.793586	0.153347	52
ENIGMA3_mixed_se_wSA_Mean_parsopercularis_surfavg_20190429.txt.gz	genus.Slackia.id.825	0.159523	0.673959	0.743175	0.874227	0.162874	29
ENIGMA3_mixed_se_wSA_Mean_lateralorbitofrontal_surfavg_20190429.txt.gz	order.Burkholderiales.id.2874	0.159663	0.0281287	0.0532574	0.185158	0.149579	50
ENIGMA3_mixed_se_wSA_Mean_paracentral_surfavg_20190429.txt.gz	family.Actinomycetaceae.id.421	0.159843	0.592564	0.52264	0.997946	0.182322	43
ENIGMA3_mixed_se_wSA_Mean_rostralmiddlefrontal_surfavg_20190429.txt.gz	genus.Butyricicoccus.id.2055	0.159856	0.448413	0.267689	0.280401	0.151295	43
ENIGMA3_mixed_se_wSA_Mean_lingual_surfavg_20190429.txt.gz	class.Verrucomicrobiae.id.4029	0.159909	0.68152	0.105389	0.125112	0.154808	52
ENIGMA3_mixed_se_wSA_Mean_lingual_surfavg_20190429.txt.gz	order.Verrucomicrobiales.id.4030	0.159909	0.68152	0.119656	0.159498	0.154808	52
ENIGMA3_mixed_se_wSA_Mean_lingual_surfavg_20190429.txt.gz	family.Verrucomicrobiaceae.id.4036	0.160003	0.825282	0.10936	0.149191	0.160185	51
ENIGMA3_mixed_se_wSA_Mean_caudalmiddlefrontal_surfavg_20190429.txt.gz	genus.Prevotella7.id.11182	0.160073	0.500376	0.092342	0.280793	0.152975	33
ENIGMA3_mixed_se_wSA_Mean_transversetemporal_surfavg_20190429.txt.gz	family.Clostridiaceae1.id.1869	0.160078	0.502634	0.984919	0.675213	0.1494	47
ENIGMA3_mixed_se_wSA_Mean_transversetemporal_surfavg_20190429.txt.gz	genus.Turicibacter.id.2162	0.160322	0.561347	0.234747	0.469874	0.154907	45
ENIGMA3_mixed_se_wSA_Mean_supramarginal_surfavg_20190429.txt.gz	family.Christensenellaceae.id.1866	0.160567	0.497746	0.243186	0.359131	0.152469	49
ENIGMA3_mixed_se_wSA_Mean_superiortemporal_surfavg_20190429.txt.gz	genus.LachnospiraceaeUCG008.id.11328	0.160568	0.80322	0.240075	0.381186	0.184691	44
ENIGMA3_mixed_se_wSA_Mean_transversetemporal_surfavg_20190429.txt.gz	family.Enterobacteriaceae.id.3469	0.160581	0.76819	0.247929	0.440237	0.185548	44
ENIGMA3_mixed_se_wSA_Mean_transversetemporal_surfavg_20190429.txt.gz	order.Enterobacteriales.id.3468	0.160581	0.76819	0.250776	0.439044	0.185548	44
ENIGMA3_mixed_se_wTHICK_Mean_supramarginal_thickavg_20200522.txt.gz	family.Prevotellaceae.id.960	0.160616	0.610541	0.497681	0.934896	0.157573	45
ENIGMA3_mixed_se_wTHICK_Mean_insula_thickavg_20200522.txt.gz	family.Rikenellaceae.id.967	0.160752	0.780746	0.571891	0.863918	0.160405	54
ENIGMA3_mixed_se_wSA_Mean_cuneus_surfavg_20190429.txt.gz	genus.Methanobrevibacter.id.123	0.160793	0.701997	0.050889	0.191971	0.156417	43
ENIGMA3_mixed_se_wTHICK_Mean_paracentral_thickavg_20200522.txt.gz	genus.Victivallis.id.2256	0.160877	0.840164	0.138054	0.353165	0.16251	31
ENIGMA3_mixed_se_wTHICK_Mean_parahippocampal_thickavg_20200522.txt.gz	order.MollicutesRF9.id.11579	0.161261	0.154667	0.151406	0.129186	0.15699	41
ENIGMA3_mixed_se_wSA_Mean_parstriangularis_surfavg_20190429.txt.gz	genus..Eubacteriumoxidoreducensgroup.id.11339	0.161389	0.495045	0.092908	0.647995	0.157396	31
ENIGMA3_mixed_se_wSA_Mean_superiortemporal_surfavg_20190429.txt.gz	genus.FamilyXIIIUCG001.id.11294	0.161411	0.814643	0.241151	0.170102	0.154727	55
ENIGMA3_mixed_se_wSA_Mean_bankssts_surfavg_20190429.txt.gz	family.Christensenellaceae.id.1866	0.161642	0.711297	0.361538	0.900303	0.15388	47
ENIGMA3_mixed_se_wSA_Mean_caudalmiddlefrontal_surfavg_20190429.txt.gz	genus.Collinsella.id.815	0.16179	0.842628	0.599527	0.843062	0.169553	46
ENIGMA3_mixed_se_wTHICK_Mean_parstriangularis_thickavg_20200522.txt.gz	phylum.Euryarchaeota.id.55	0.161856	0.813396	0.133117	0.348005	0.162143	37
ENIGMA3_mixed_se_wSA_Mean_temporalpole_surfavg_20190429.txt.gz	genus.Romboutsia.id.11347	0.162197	0.106334	0.241934	0.732205	0.151798	44
ENIGMA3_mixed_se_wSA_Mean_bankssts_surfavg_20190429.txt.gz	genus.Clostridiumsensustricto1.id.1873	0.1622	0.66763	0.171018	0.280378	0.165622	46
ENIGMA3_mixed_se_wSA_Mean_posteriorcingulate_surfavg_20190429.txt.gz	genus.CandidatusSoleaferrea.id.11350	0.162369	0.833507	0.0649992	0.207736	0.150725	42
ENIGMA3_mixed_se_wTHICK_Mean_temporalpole_thickavg_20200522.txt.gz	family.Prevotellaceae.id.960	0.162671	0.951807	0.0632075	0.257556	0.161888	51
ENIGMA3_mixed_se_wTHICK_Mean_superiortemporal_thickavg_20200522.txt.gz	genus.Akkermansia.id.4037	0.162808	0.720405	0.172343	0.384607	0.165298	50
ENIGMA3_mixed_se_wTHICK_Mean_superiorparietal_thickavg_20200522.txt.gz	family.Porphyromonadaceae.id.943	0.162835	0.00284229	0.454502	0.0630402	0.170471	42
ENIGMA3_mixed_se_wSA_Mean_fusiform_surfavg_20190429.txt.gz	family.Enterobacteriaceae.id.3469	0.162857	0.430672	0.805721	0.464675	0.162551	43
ENIGMA3_mixed_se_wSA_Mean_fusiform_surfavg_20190429.txt.gz	order.Enterobacteriales.id.3468	0.162857	0.430672	0.811224	0.481574	0.162551	43
ENIGMA3_mixed_se_wSA_Mean_posteriorcingulate_surfavg_20190429.txt.gz	genus.Intestinibacter.id.11345	0.16291	0.485013	0.253905	0.508413	0.191061	46
ENIGMA3_mixed_se_wTHICK_Mean_lateraloccipital_thickavg_20200522.txt.gz	genus.Prevotella9.id.11183	0.162945	0.996617	0.280994	0.642872	0.166993	57
ENIGMA3_mixed_se_wTHICK_Mean_lateralorbitofrontal_thickavg_20200522.txt.gz	genus.Romboutsia.id.11347	0.162948	0.765152	0.112726	0.346254	0.16587	49
ENIGMA3_mixed_se_wSA_Mean_isthmuscingulate_surfavg_20190429.txt.gz	genus.Butyricicoccus.id.2055	0.16306	0.172023	0.706678	0.726808	0.150627	42
ENIGMA3_mixed_se_wTHICK_Mean_lateralorbitofrontal_thickavg_20200522.txt.gz	genus.Hungatella.id.11306	0.163081	0.325351	0.674793	0.829921	0.168825	38
ENIGMA3_mixed_se_wTHICK_Mean_lateraloccipital_thickavg_20200522.txt.gz	genus.Catenibacterium.id.2153	0.163186	0.947203	0.236007	0.47113	0.163336	28
ENIGMA3_mixed_se_wSA_Mean_supramarginal_surfavg_20190429.txt.gz	genus.LachnospiraceaeFCS020group.id.11314	0.163206	0.541438	0.481289	0.766028	0.157812	54
ENIGMA3_mixed_se_wSA_Mean_medialorbitofrontal_surfavg_20190429.txt.gz	genus.Prevotella7.id.11182	0.163258	0.507357	0.279536	0.699702	0.156069	31
ENIGMA3_mixed_se_wTHICK_Mean_pericalcarine_thickavg_20200522.txt.gz	genus.Butyricicoccus.id.2055	0.163264	0.158587	0.0686678	0.0871669	0.170289	41
ENIGMA3_mixed_se_wTHICK_Mean_parstriangularis_thickavg_20200522.txt.gz	phylum.Firmicutes.id.1672	0.163366	0.586127	0.0778684	0.268276	0.162871	47
ENIGMA3_mixed_se_wTHICK_Mean_lingual_thickavg_20200522.txt.gz	genus.RuminococcaceaeUCG003.id.11361	0.163567	0.0822098	0.370977	0.873215	0.16741	48
ENIGMA3_mixed_se_wSA_Mean_lateraloccipital_surfavg_20190429.txt.gz	genus.Catenibacterium.id.2153	0.163641	0.541077	0.13496	0.242675	0.162639	29
ENIGMA3_mixed_se_wSA_Mean_caudalmiddlefrontal_surfavg_20190429.txt.gz	genus.Faecalibacterium.id.2057	0.16378	0.364966	0.506907	0.877349	0.153675	41
ENIGMA3_mixed_se_wSA_Mean_cuneus_surfavg_20190429.txt.gz	genus.Holdemanella.id.11393	0.163848	0.256659	0.0854925	0.201014	0.162206	32
ENIGMA3_mixed_se_wTHICK_Mean_lateralorbitofrontal_thickavg_20200522.txt.gz	genus.Phascolarctobacterium.id.2168	0.163937	0.054293	0.336633	0.517096	0.165864	46
ENIGMA3_mixed_se_wSA_Mean_rostralmiddlefrontal_surfavg_20190429.txt.gz	family.Rikenellaceae.id.967	0.164022	0.58727	0.875471	0.916048	0.159561	56
ENIGMA3_mixed_se_wSA_Mean_rostralmiddlefrontal_surfavg_20190429.txt.gz	genus.Hungatella.id.11306	0.164026	0.108905	0.238481	0.103649	0.155231	41
ENIGMA3_mixed_se_wSA_Mean_superiorparietal_surfavg_20190429.txt.gz	family.Pasteurellaceae.id.3689	0.164044	0.438567	0.244404	0.389754	0.16118	47
ENIGMA3_mixed_se_wSA_Mean_superiorparietal_surfavg_20190429.txt.gz	order.Pasteurellales.id.3688	0.164044	0.438567	0.221433	0.38859	0.16118	47
ENIGMA3_mixed_se_wSA_Mean_cuneus_surfavg_20190429.txt.gz	class.Bacteroidia.id.912	0.164273	0.131818	0.146176	0.38677	0.159002	45
ENIGMA3_mixed_se_wSA_Mean_cuneus_surfavg_20190429.txt.gz	order.Bacteroidales.id.913	0.164273	0.131818	0.1076	0.36512	0.159002	45
ENIGMA3_mixed_se_wSA_Mean_inferiortemporal_surfavg_20190429.txt.gz	genus.Haemophilus.id.3698	0.164306	0.250559	0.309882	0.557185	0.152169	46
ENIGMA3_mixed_se_wTHICK_Mean_inferiorparietal_thickavg_20200522.txt.gz	genus.Enterorhabdus.id.820	0.164372	0.816084	0.485533	0.567946	0.166218	35
ENIGMA3_mixed_se_wTHICK_Mean_middletemporal_thickavg_20200522.txt.gz	genus.Subdoligranulum.id.2070	0.164464	0.785135	0.198082	0.33434	0.167886	51
ENIGMA3_mixed_se_wSA_Mean_transversetemporal_surfavg_20190429.txt.gz	family.Victivallaceae.id.2255	0.164526	0.691139	0.414912	0.842268	0.16366	41
ENIGMA3_mixed_se_wTHICK_Mean_inferiorparietal_thickavg_20200522.txt.gz	genus.Butyrivibrio.id.1993	0.164598	0.124952	0.0499012	0.107399	0.165397	45
ENIGMA3_mixed_se_wSA_Mean_superiortemporal_surfavg_20190429.txt.gz	genus.RuminococcaceaeUCG002.id.11360	0.164968	0.624009	0.0612737	0.284533	0.152899	44
ENIGMA3_mixed_se_wSA_Mean_isthmuscingulate_surfavg_20190429.txt.gz	genus..Ruminococcusgauvreauiigroup.id.11342	0.165035	0.550675	0.278774	0.535045	0.1606	32
ENIGMA3_mixed_se_wTHICK_Mean_fusiform_thickavg_20200522.txt.gz	genus.LachnospiraceaeFCS020group.id.11314	0.165233	0.134563	0.517321	0.0926528	0.168062	54
ENIGMA3_mixed_se_wTHICK_Mean_transversetemporal_thickavg_20200522.txt.gz	genus.Desulfovibrio.id.3173	0.165282	0.0842235	0.248016	0.33535	0.163083	46
ENIGMA3_mixed_se_wSA_Mean_parahippocampal_surfavg_20190429.txt.gz	genus.Eisenbergiella.id.11304	0.1653	0.117256	0.232856	0.729657	0.159299	41
ENIGMA3_mixed_se_wTHICK_Mean_caudalmiddlefrontal_thickavg_20200522.txt.gz	phylum.Proteobacteria.id.2375	0.165312	0.92775	0.252213	0.932757	0.165558	41
ENIGMA3_mixed_se_wSA_Mean_rostralanteriorcingulate_surfavg_20190429.txt.gz	family.Rikenellaceae.id.967	0.165316	0.185393	0.321106	0.890052	0.154402	56
ENIGMA3_mixed_se_wSA_Mean_middletemporal_surfavg_20190429.txt.gz	genus.RuminococcaceaeUCG009.id.11366	0.165458	0.252014	0.416138	0.340187	0.157132	36
ENIGMA3_mixed_se_wSA_Mean_superiorparietal_surfavg_20190429.txt.gz	genus.Anaerofilum.id.2053	0.165588	0.269255	0.100646	0.297084	0.157639	35
ENIGMA3_mixed_se_wSA_Mean_transversetemporal_surfavg_20190429.txt.gz	genus.Intestinimonas.id.2062	0.165806	0.752318	0.253249	0.837113	0.157022	44
ENIGMA3_mixed_se_wSA_Mean_caudalmiddlefrontal_surfavg_20190429.txt.gz	genus.Enterorhabdus.id.820	0.165955	0.235188	0.461095	0.739193	0.156647	32
ENIGMA3_mixed_se_wTHICK_Mean_fusiform_thickavg_20200522.txt.gz	order.NB1n.id.3953	0.165984	0.752842	0.305415	0.626896	0.168647	47
ENIGMA3_mixed_se_wTHICK_Mean_postcentral_thickavg_20200522.txt.gz	genus.Oscillibacter.id.2063	0.166214	0.750344	0.175362	0.499535	0.170662	45
ENIGMA3_mixed_se_wSA_Mean_bankssts_surfavg_20190429.txt.gz	genus..Eubacteriumxylanophilumgroup.id.14375	0.166244	0.664262	0.180727	0.254172	0.18481	40
ENIGMA3_mixed_se_wTHICK_Mean_caudalmiddlefrontal_thickavg_20200522.txt.gz	genus.FamilyXIIIUCG001.id.11294	0.166313	0.617927	0.562076	0.997318	0.165096	55
ENIGMA3_mixed_se_wTHICK_Mean_transversetemporal_thickavg_20200522.txt.gz	family.Clostridiaceae1.id.1869	0.166351	0.244603	0.0509708	0.347395	0.165589	47
ENIGMA3_mixed_se_wTHICK_Mean_temporalpole_thickavg_20200522.txt.gz	phylum.Cyanobacteria.id.1500	0.166464	0.641851	0.738884	0.950067	0.165794	39
ENIGMA3_mixed_se_wSA_Mean_parstriangularis_surfavg_20190429.txt.gz	genus.Ruminococcus1.id.11373	0.166487	0.392583	0.193066	0.318509	0.157509	53
ENIGMA3_mixed_se_wTHICK_Mean_insula_thickavg_20200522.txt.gz	genus.Eggerthella.id.819	0.166514	0.884084	0.439426	0.0492949	0.166178	51
ENIGMA3_mixed_se_wSA_Mean_temporalpole_surfavg_20190429.txt.gz	genus.RuminococcaceaeUCG014.id.11371	0.166543	0.705775	0.765083	0.607103	0.160744	44
ENIGMA3_mixed_se_wSA_Mean_supramarginal_surfavg_20190429.txt.gz	family.Porphyromonadaceae.id.943	0.166608	0.509288	0.133472	0.316929	0.160362	47
ENIGMA3_mixed_se_wTHICK_Mean_parsopercularis_thickavg_20200522.txt.gz	family.Streptococcaceae.id.1850	0.166676	0.994807	0.990464	0.610481	0.171061	39
ENIGMA3_mixed_se_wSA_Mean_precuneus_surfavg_20190429.txt.gz	genus.Bifidobacterium.id.436	0.166702	0.287419	0.210872	0.323779	0.159713	52
ENIGMA3_mixed_se_wSA_Mean_frontalpole_surfavg_20190429.txt.gz	genus.Hungatella.id.11306	0.166748	0.858381	0.345216	0.77402	0.186954	39
ENIGMA3_mixed_se_wSA_Mean_lateralorbitofrontal_surfavg_20190429.txt.gz	family.Oxalobacteraceae.id.2966	0.166794	0.116311	0.467188	0.910376	0.192668	46
ENIGMA3_mixed_se_wTHICK_Mean_middletemporal_thickavg_20200522.txt.gz	genus.Ruminiclostridium9.id.11357	0.166795	0.64166	0.516012	0.907959	0.152028	53
ENIGMA3_mixed_se_wSA_Mean_lateralorbitofrontal_surfavg_20190429.txt.gz	genus.LachnospiraceaeNK4A136group.id.11319	0.166807	0.531905	0.471966	0.531974	0.185122	50
ENIGMA3_mixed_se_wSA_Mean_paracentral_surfavg_20190429.txt.gz	family.Clostridiaceae1.id.1869	0.166935	0.376046	0.197849	0.224409	0.157996	48
ENIGMA3_mixed_se_wTHICK_Mean_entorhinal_thickavg_20200522.txt.gz	family.ClostridialesvadinBB60group.id.11286	0.166951	0.840223	0.580673	0.889474	0.164753	57
ENIGMA3_mixed_se_wTHICK_Mean_supramarginal_thickavg_20200522.txt.gz	order.Desulfovibrionales.id.3156	0.16697	0.669876	0.351902	0.300713	0.167605	40
ENIGMA3_mixed_se_wTHICK_Mean_insula_thickavg_20200522.txt.gz	genus.Anaerotruncus.id.2054	0.16702	0.323956	0.289977	0.529928	0.16902	46
ENIGMA3_mixed_se_wSA_Mean_lingual_surfavg_20190429.txt.gz	genus.Akkermansia.id.4037	0.167182	0.697566	0.131078	0.174497	0.168841	51
ENIGMA3_mixed_se_wSA_Mean_caudalmiddlefrontal_surfavg_20190429.txt.gz	family.FamilyXI.id.1936	0.167487	0.386	0.511358	0.921323	0.166446	38
ENIGMA3_mixed_se_wSA_Mean_frontalpole_surfavg_20190429.txt.gz	genus..Eubacteriumventriosumgroup.id.11341	0.167522	0.578498	0.289511	0.544903	0.166535	54
ENIGMA3_mixed_se_wSA_Mean_medialorbitofrontal_surfavg_20190429.txt.gz	genus.Slackia.id.825	0.16756	0.744911	0.304297	0.624715	0.161127	28
ENIGMA3_mixed_se_wTHICK_Mean_entorhinal_thickavg_20200522.txt.gz	genus.RuminococcaceaeUCG014.id.11371	0.167596	0.659342	0.728978	0.924012	0.167871	42
ENIGMA3_mixed_se_wSA_Mean_superiorfrontal_surfavg_20190429.txt.gz	class.Lentisphaeria.id.2250	0.167604	0.621565	0.927108	0.32582	0.161168	36
ENIGMA3_mixed_se_wSA_Mean_superiorfrontal_surfavg_20190429.txt.gz	order.Victivallales.id.2254	0.167604	0.621565	0.928451	0.336045	0.161168	36
ENIGMA3_mixed_se_wTHICK_Mean_bankssts_thickavg_20200522.txt.gz	genus.Lactococcus.id.1851	0.167723	0.73548	0.554268	0.492544	0.158109	43
ENIGMA3_mixed_se_wSA_Mean_postcentral_surfavg_20190429.txt.gz	genus.Intestinibacter.id.11345	0.167883	0.365279	0.0583963	0.24601	0.160342	52
ENIGMA3_mixed_se_wSA_Mean_inferiortemporal_surfavg_20190429.txt.gz	genus.Roseburia.id.2012	0.168097	0.500991	0.0652381	0.153177	0.15616	53
ENIGMA3_mixed_se_wSA_Mean_middletemporal_surfavg_20190429.txt.gz	class.Bacteroidia.id.912	0.168104	0.831274	0.285227	0.235005	0.158805	47
ENIGMA3_mixed_se_wSA_Mean_middletemporal_surfavg_20190429.txt.gz	order.Bacteroidales.id.913	0.168104	0.831274	0.272223	0.228116	0.158805	47
ENIGMA3_mixed_se_wTHICK_Mean_transversetemporal_thickavg_20200522.txt.gz	family.Ruminococcaceae.id.2050	0.168481	0.119677	0.0640795	0.0714294	0.166578	40
ENIGMA3_mixed_se_wTHICK_Mean_parsorbitalis_thickavg_20200522.txt.gz	genus.Oscillibacter.id.2063	0.168495	0.400155	0.396513	0.618399	0.172757	49
ENIGMA3_mixed_se_wSA_Mean_frontalpole_surfavg_20190429.txt.gz	genus.Butyrivibrio.id.1993	0.168636	0.461235	0.261844	0.484269	0.17783	45
ENIGMA3_mixed_se_wTHICK_Mean_medialorbitofrontal_thickavg_20200522.txt.gz	family.Prevotellaceae.id.960	0.168708	0.845827	0.149972	0.242699	0.172381	43
ENIGMA3_mixed_se_wTHICK_Mean_frontalpole_thickavg_20200522.txt.gz	genus.Flavonifractor.id.2059	0.169161	0.420368	0.324782	0.632414	0.170271	33
ENIGMA3_mixed_se_wSA_Mean_paracentral_surfavg_20190429.txt.gz	family.FamilyXI.id.1936	0.169245	0.670908	0.336301	0.605896	0.160477	34
ENIGMA3_mixed_se_wSA_Mean_parsopercularis_surfavg_20190429.txt.gz	genus.Butyricimonas.id.945	0.169254	0.346553	0.141405	0.184882	0.163407	49
ENIGMA3_mixed_se_wTHICK_Mean_precuneus_thickavg_20200522.txt.gz	family.Alcaligenaceae.id.2875	0.169289	0.902715	0.201508	0.215799	0.173621	47
ENIGMA3_mixed_se_wTHICK_Mean_superiorparietal_thickavg_20200522.txt.gz	genus.Gordonibacter.id.821	0.169404	0.168462	0.0940579	0.179115	0.171947	41
ENIGMA3_mixed_se_wSA_Mean_superiortemporal_surfavg_20190429.txt.gz	class.Negativicutes.id.2164	0.169505	0.17559	0.184848	0.369317	0.157228	51
ENIGMA3_mixed_se_wSA_Mean_superiortemporal_surfavg_20190429.txt.gz	order.Selenomonadales.id.2165	0.169505	0.17559	0.183549	0.345626	0.157228	51
ENIGMA3_mixed_se_wTHICK_Mean_lingual_thickavg_20200522.txt.gz	genus.Coprococcus2.id.11302	0.169586	0.555845	0.126739	0.241052	0.168899	37
ENIGMA3_mixed_se_wTHICK_Mean_inferiorparietal_thickavg_20200522.txt.gz	order.Rhodospirillales.id.2667	0.169639	0.460648	0.486266	0.508643	0.175107	42
ENIGMA3_mixed_se_wTHICK_Mean_postcentral_thickavg_20200522.txt.gz	class.Melainabacteria.id.1589	0.169715	0.222537	0.314671	0.709631	0.173913	30
ENIGMA3_mixed_se_wTHICK_Mean_rostralmiddlefrontal_thickavg_20200522.txt.gz	family.Streptococcaceae.id.1850	0.169849	0.621813	0.256005	0.40501	0.176221	42
ENIGMA3_mixed_se_wSA_Mean_rostralanteriorcingulate_surfavg_20190429.txt.gz	genus.FamilyXIIIUCG001.id.11294	0.170207	0.00734701	0.0605555	0.0809874	0.162043	57
ENIGMA3_mixed_se_wTHICK_Mean_parstriangularis_thickavg_20200522.txt.gz	family.BacteroidalesS24.7group.id.11173	0.170219	0.235799	0.516547	0.69138	0.165231	33
ENIGMA3_mixed_se_wSA_Mean_cuneus_surfavg_20190429.txt.gz	order.Lactobacillales.id.1800	0.170224	0.651183	0.0427056	0.105812	0.158854	45
ENIGMA3_mixed_se_wSA_Mean_precuneus_surfavg_20190429.txt.gz	genus.ErysipelotrichaceaeUCG003.id.11384	0.170383	0.0278951	0.705989	0.751904	0.161652	45
ENIGMA3_mixed_se_wTHICK_Mean_pericalcarine_thickavg_20200522.txt.gz	genus.Coprobacter.id.949	0.170408	0.999099	0.532413	0.743264	0.172836	47
ENIGMA3_mixed_se_wTHICK_Mean_superiorfrontal_thickavg_20200522.txt.gz	genus..Ruminococcusgauvreauiigroup.id.11342	0.170621	0.324821	0.885024	0.672485	0.169228	32
ENIGMA3_mixed_se_wSA_Mean_entorhinal_surfavg_20190429.txt.gz	class.Bacteroidia.id.912	0.170831	0.756491	0.462641	0.453293	0.15995	45
ENIGMA3_mixed_se_wSA_Mean_entorhinal_surfavg_20190429.txt.gz	order.Bacteroidales.id.913	0.170831	0.756491	0.446653	0.45169	0.15995	45
ENIGMA3_mixed_se_wSA_Mean_middletemporal_surfavg_20190429.txt.gz	order.Bacillales.id.1674	0.17097	0.435066	0.981583	0.720712	0.176677	33
ENIGMA3_mixed_se_wTHICK_Mean_supramarginal_thickavg_20200522.txt.gz	family.Veillonellaceae.id.2172	0.171012	0.577435	0.2416	0.73983	0.174014	53
ENIGMA3_mixed_se_wTHICK_Mean_superiorparietal_thickavg_20200522.txt.gz	family.Lachnospiraceae.id.1987	0.17113	0.759975	0.163129	0.339453	0.170351	58
ENIGMA3_mixed_se_wSA_Mean_caudalanteriorcingulate_surfavg_20190429.txt.gz	genus.Intestinimonas.id.2062	0.171607	0.381444	0.41413	0.911112	0.194478	44
ENIGMA3_mixed_se_wSA_Mean_inferiortemporal_surfavg_20190429.txt.gz	genus.Coprococcus3.id.11303	0.171685	0.525194	0.241901	0.354788	0.160743	32
ENIGMA3_mixed_se_wSA_Mean_superiorfrontal_surfavg_20190429.txt.gz	genus.ChristensenellaceaeR.7group.id.11283	0.171976	0.5561	0.283277	0.47479	0.166518	48
ENIGMA3_mixed_se_wSA_Mean_precentral_surfavg_20190429.txt.gz	family.Acidaminococcaceae.id.2166	0.17203	0.0512239	0.801416	0.693747	0.192232	32
ENIGMA3_mixed_se_wTHICK_Mean_insula_thickavg_20200522.txt.gz	genus.Lactobacillus.id.1837	0.172114	0.301511	1	0.855454	0.17415	35
ENIGMA3_mixed_se_wSA_Mean_parstriangularis_surfavg_20190429.txt.gz	genus.Actinomyces.id.423	0.172121	0.832588	0.201885	0.567876	0.164086	39
ENIGMA3_mixed_se_wTHICK_Mean_entorhinal_thickavg_20200522.txt.gz	genus.Clostridiumsensustricto1.id.1873	0.172149	0.160599	0.857522	0.952285	0.173685	42
ENIGMA3_mixed_se_wTHICK_Mean_precuneus_thickavg_20200522.txt.gz	genus.Catenibacterium.id.2153	0.17221	0.662448	0.327988	0.79305	0.174086	29
ENIGMA3_mixed_se_wSA_Mean_lateralorbitofrontal_surfavg_20190429.txt.gz	genus.Anaerotruncus.id.2054	0.172211	0.0672184	0.140859	0.21914	0.17282	44
ENIGMA3_mixed_se_wTHICK_Mean_superiorparietal_thickavg_20200522.txt.gz	family.Lactobacillaceae.id.1836	0.172465	0.367727	0.144939	0.462399	0.173253	38
ENIGMA3_mixed_se_wTHICK_Mean_caudalmiddlefrontal_thickavg_20200522.txt.gz	genus.Coprococcus3.id.11303	0.172467	0.196447	0.0964847	0.0989415	0.177679	34
ENIGMA3_mixed_se_wTHICK_Mean_caudalanteriorcingulate_thickavg_20200522.txt.gz	genus.Ruminiclostridium5.id.11355	0.172626	0.701723	0.183713	0.5243	0.172773	45
ENIGMA3_mixed_se_wTHICK_Mean_pericalcarine_thickavg_20200522.txt.gz	genus..Eubacteriumeligensgroup.id.14372	0.172651	0.0349979	0.0607921	0.160333	0.174806	41
ENIGMA3_mixed_se_wSA_Mean_superiorparietal_surfavg_20190429.txt.gz	order.Burkholderiales.id.2874	0.172662	0.77821	0.504451	0.512247	0.168248	47
ENIGMA3_mixed_se_wTHICK_Mean_middletemporal_thickavg_20200522.txt.gz	genus.Dialister.id.2183	0.172698	0.148442	0.335508	0.842489	0.171279	49
ENIGMA3_mixed_se_wTHICK_Mean_precuneus_thickavg_20200522.txt.gz	genus.Actinomyces.id.423	0.172769	0.918295	0.419368	0.862258	0.17459	41
ENIGMA3_mixed_se_wSA_Mean_frontalpole_surfavg_20190429.txt.gz	genus.Parasutterella.id.2892	0.172972	0.665636	0.410826	0.604062	0.165236	37
ENIGMA3_mixed_se_wSA_Mean_lateraloccipital_surfavg_20190429.txt.gz	genus.Alistipes.id.968	0.172993	0.504379	0.54213	0.701713	0.165066	50
ENIGMA3_mixed_se_wSA_Mean_precuneus_surfavg_20190429.txt.gz	genus.RuminococcaceaeUCG014.id.11371	0.173148	0.0104646	0.0497931	0.110696	0.200779	41
ENIGMA3_mixed_se_wTHICK_Mean_postcentral_thickavg_20200522.txt.gz	class.Lentisphaeria.id.2250	0.173392	0.786083	0.243023	0.634016	0.171743	41
ENIGMA3_mixed_se_wTHICK_Mean_postcentral_thickavg_20200522.txt.gz	order.Victivallales.id.2254	0.173392	0.786083	0.230987	0.631197	0.171743	41
ENIGMA3_mixed_se_wTHICK_Mean_transversetemporal_thickavg_20200522.txt.gz	class.Coriobacteriia.id.809	0.173464	0.745556	0.298887	0.482803	0.175272	63
ENIGMA3_mixed_se_wTHICK_Mean_transversetemporal_thickavg_20200522.txt.gz	family.Coriobacteriaceae.id.811	0.173464	0.745556	0.290627	0.460667	0.175272	63
ENIGMA3_mixed_se_wTHICK_Mean_transversetemporal_thickavg_20200522.txt.gz	order.Coriobacteriales.id.810	0.173464	0.745556	0.297824	0.462308	0.175272	63
ENIGMA3_mixed_se_wTHICK_Mean_precuneus_thickavg_20200522.txt.gz	order.Burkholderiales.id.2874	0.173467	0.653659	0.0851398	0.159095	0.17435	48
ENIGMA3_mixed_se_wSA_Mean_precuneus_surfavg_20190429.txt.gz	genus..Clostridiuminnocuumgroup.id.14397	0.173635	0.46602	0.367779	0.968128	0.172013	38
ENIGMA3_mixed_se_wSA_Mean_temporalpole_surfavg_20190429.txt.gz	genus.Escherichia.Shigella.id.3504	0.173707	0.963153	0.353194	0.562977	0.165875	42
ENIGMA3_mixed_se_wSA_Mean_lingual_surfavg_20190429.txt.gz	family.FamilyXIII.id.1957	0.173909	0.505391	0.549222	0.976896	0.169985	43
ENIGMA3_mixed_se_wSA_Mean_lingual_surfavg_20190429.txt.gz	genus.Lachnoclostridium.id.11308	0.173915	0.631511	0.0891986	0.107597	0.166826	55
ENIGMA3_mixed_se_wTHICK_Mean_lateraloccipital_thickavg_20200522.txt.gz	genus.Anaerotruncus.id.2054	0.173939	0.219599	0.236766	0.528692	0.17846	48
ENIGMA3_mixed_se_wTHICK_Mean_supramarginal_thickavg_20200522.txt.gz	genus.Senegalimassilia.id.11160	0.173948	0.354641	0.132715	0.23308	0.180838	36
ENIGMA3_mixed_se_wSA_Mean_frontalpole_surfavg_20190429.txt.gz	class.Betaproteobacteria.id.2867	0.174127	0.552867	0.411358	0.845467	0.170388	41
ENIGMA3_mixed_se_wSA_Mean_temporalpole_surfavg_20190429.txt.gz	genus.Odoribacter.id.952	0.174172	0.713903	0.295161	0.563916	0.176113	35
ENIGMA3_mixed_se_wTHICK_Mean_parsorbitalis_thickavg_20200522.txt.gz	genus.Parasutterella.id.2892	0.174174	0.978803	0.753397	0.90419	0.177163	42
ENIGMA3_mixed_se_wTHICK_Mean_parstriangularis_thickavg_20200522.txt.gz	genus.Coprococcus1.id.11301	0.174379	0.37834	0.337004	0.155263	0.175121	47
ENIGMA3_mixed_se_wTHICK_Mean_precuneus_thickavg_20200522.txt.gz	genus.Terrisporobacter.id.11348	0.174463	0.128719	0.390478	0.517136	0.174159	37
ENIGMA3_mixed_se_wTHICK_Mean_lateraloccipital_thickavg_20200522.txt.gz	genus.FamilyXIIIAD3011group.id.11293	0.174644	0.163151	0.185417	0.210667	0.173763	47
ENIGMA3_mixed_se_wTHICK_Mean_parstriangularis_thickavg_20200522.txt.gz	family.Victivallaceae.id.2255	0.174662	0.765115	0.263583	0.778032	0.17549	38
ENIGMA3_mixed_se_wTHICK_Mean_superiorfrontal_thickavg_20200522.txt.gz	genus..Eubacteriumbrachygroup.id.11296	0.174711	0.678716	0.185744	0.462346	0.174428	33
ENIGMA3_mixed_se_wTHICK_Mean_parsopercularis_thickavg_20200522.txt.gz	phylum.Euryarchaeota.id.55	0.174787	0.378424	0.295377	0.944866	0.175566	36
ENIGMA3_mixed_se_wSA_Mean_posteriorcingulate_surfavg_20190429.txt.gz	class.Coriobacteriia.id.809	0.174834	0.182627	0.166216	0.0919569	0.169068	61
ENIGMA3_mixed_se_wSA_Mean_posteriorcingulate_surfavg_20190429.txt.gz	family.Coriobacteriaceae.id.811	0.174834	0.182627	0.170549	0.121194	0.169068	61
ENIGMA3_mixed_se_wSA_Mean_posteriorcingulate_surfavg_20190429.txt.gz	order.Coriobacteriales.id.810	0.174834	0.182627	0.176398	0.116534	0.169068	61
ENIGMA3_mixed_se_wTHICK_Mean_insula_thickavg_20200522.txt.gz	class.Alphaproteobacteria.id.2379	0.175025	0.838206	0.268403	0.854232	0.182276	33
ENIGMA3_mixed_se_wSA_Mean_rostralanteriorcingulate_surfavg_20190429.txt.gz	genus.Eggerthella.id.819	0.175071	0.88203	0.186419	0.195143	0.164981	49
ENIGMA3_mixed_se_wTHICK_Mean_rostralanteriorcingulate_thickavg_20200522.txt.gz	class.Betaproteobacteria.id.2867	0.175162	0.232586	0.174344	0.426053	0.176972	42
ENIGMA3_mixed_se_wTHICK_Mean_middletemporal_thickavg_20200522.txt.gz	family.Defluviitaleaceae.id.1924	0.175179	0.244232	0.57676	0.858311	0.174832	43
ENIGMA3_mixed_se_wTHICK_Mean_rostralmiddlefrontal_thickavg_20200522.txt.gz	genus.Sellimonas.id.14369	0.175241	0.0277793	0.413675	0.943344	0.177165	44
ENIGMA3_mixed_se_wTHICK_Mean_superiorfrontal_thickavg_20200522.txt.gz	genus.Escherichia.Shigella.id.3504	0.175283	0.712852	0.0474592	0.204392	0.181079	41
ENIGMA3_mixed_se_wSA_Mean_precentral_surfavg_20190429.txt.gz	order.Burkholderiales.id.2874	0.175329	0.64402	0.475214	0.78822	0.186524	45
ENIGMA3_mixed_se_wSA_Mean_pericalcarine_surfavg_20190429.txt.gz	genus.RuminococcaceaeUCG002.id.11360	0.175344	0.461048	0.182615	0.573816	0.165064	44
ENIGMA3_mixed_se_wTHICK_Mean_middletemporal_thickavg_20200522.txt.gz	genus.RuminococcaceaeUCG004.id.11362	0.175369	0.227253	0.279238	0.792814	0.176348	40
ENIGMA3_mixed_se_wTHICK_Mean_lateralorbitofrontal_thickavg_20200522.txt.gz	order.Bacillales.id.1674	0.175452	0.753723	0.247914	0.246003	0.183525	34
ENIGMA3_mixed_se_wTHICK_Mean_entorhinal_thickavg_20200522.txt.gz	family.Acidaminococcaceae.id.2166	0.175528	0.551695	0.0320549	0.105587	0.172796	34
ENIGMA3_mixed_se_wSA_Mean_precuneus_surfavg_20190429.txt.gz	genus.Oscillibacter.id.2063	0.175623	0.451909	0.188811	0.410323	0.177078	47
ENIGMA3_mixed_se_wTHICK_Mean_rostralmiddlefrontal_thickavg_20200522.txt.gz	genus.Lachnospira.id.2004	0.175658	0.744619	0.593278	0.893828	0.179627	43
ENIGMA3_mixed_se_wTHICK_Mean_caudalanteriorcingulate_thickavg_20200522.txt.gz	genus.Prevotella9.id.11183	0.175677	0.306129	0.23756	0.94049	0.179588	52
ENIGMA3_mixed_se_wSA_Mean_fusiform_surfavg_20190429.txt.gz	phylum.Verrucomicrobia.id.3982	0.175758	0.223031	0.212818	0.329325	0.195832	38
ENIGMA3_mixed_se_wTHICK_Mean_middletemporal_thickavg_20200522.txt.gz	genus.Alloprevotella.id.961	0.17578	0.093152	0.734928	0.6161	0.179705	31
ENIGMA3_mixed_se_wSA_Mean_medialorbitofrontal_surfavg_20190429.txt.gz	class.Erysipelotrichia.id.2147	0.175937	0.512688	0.221358	0.702506	0.167632	59
ENIGMA3_mixed_se_wSA_Mean_medialorbitofrontal_surfavg_20190429.txt.gz	family.Erysipelotrichaceae.id.2149	0.175937	0.512688	0.240473	0.71118	0.167632	59
ENIGMA3_mixed_se_wSA_Mean_medialorbitofrontal_surfavg_20190429.txt.gz	order.Erysipelotrichales.id.2148	0.175937	0.512688	0.225719	0.696695	0.167632	59
ENIGMA3_mixed_se_wSA_Mean_postcentral_surfavg_20190429.txt.gz	family.Prevotellaceae.id.960	0.175942	0.679203	0.484752	0.833054	0.164756	47
ENIGMA3_mixed_se_wTHICK_Mean_cuneus_thickavg_20200522.txt.gz	genus.Coprobacter.id.949	0.176058	0.706134	0.24482	0.952901	0.1817	48
ENIGMA3_mixed_se_wTHICK_Mean_precuneus_thickavg_20200522.txt.gz	genus.Parabacteroides.id.954	0.176113	0.564576	0.588019	0.842421	0.176459	47
ENIGMA3_mixed_se_wSA_Mean_isthmuscingulate_surfavg_20190429.txt.gz	genus.Odoribacter.id.952	0.17637	0.655362	0.12312	0.231153	0.199415	34
ENIGMA3_mixed_se_wTHICK_Mean_precuneus_thickavg_20200522.txt.gz	genus.Oscillibacter.id.2063	0.176382	0.824503	0.432931	0.848227	0.179286	46
ENIGMA3_mixed_se_wTHICK_Mean_bankssts_thickavg_20200522.txt.gz	genus.Ruminococcus2.id.11374	0.176516	0.871768	0.595913	0.82996	0.178972	48
ENIGMA3_mixed_se_wSA_Mean_transversetemporal_surfavg_20190429.txt.gz	genus.Phascolarctobacterium.id.2168	0.17668	0.326622	0.154893	0.294816	0.174872	46
ENIGMA3_mixed_se_wTHICK_Mean_precentral_thickavg_20200522.txt.gz	genus.Coprococcus3.id.11303	0.176681	0.430333	0.265549	0.114678	0.1815	33
ENIGMA3_mixed_se_wTHICK_Mean_temporalpole_thickavg_20200522.txt.gz	genus.Actinomyces.id.423	0.176822	0.16971	0.261072	0.678001	0.178541	39
ENIGMA3_mixed_se_wTHICK_Mean_lingual_thickavg_20200522.txt.gz	genus.Anaerofilum.id.2053	0.176843	0.949479	0.539454	0.900797	0.180091	38
ENIGMA3_mixed_se_wTHICK_Mean_precuneus_thickavg_20200522.txt.gz	phylum.Verrucomicrobia.id.3982	0.176967	0.74622	0.55392	0.578207	0.176166	38
ENIGMA3_mixed_se_wTHICK_Mean_parahippocampal_thickavg_20200522.txt.gz	genus.Coprobacter.id.949	0.177034	0.572215	0.0258784	0.11612	0.182316	43
ENIGMA3_mixed_se_wSA_Mean_rostralmiddlefrontal_surfavg_20190429.txt.gz	family.ClostridialesvadinBB60group.id.11286	0.177123	0.208739	0.193995	0.568268	0.168374	58
ENIGMA3_mixed_se_wTHICK_Mean_caudalanteriorcingulate_thickavg_20200522.txt.gz	family.Verrucomicrobiaceae.id.4036	0.177235	0.170645	0.294867	0.555403	0.180701	49
ENIGMA3_mixed_se_wTHICK_Mean_frontalpole_thickavg_20200522.txt.gz	genus.Allisonella.id.2174	0.177323	0.423285	0.59143	0.8017	0.176329	35
ENIGMA3_mixed_se_wSA_Mean_cuneus_surfavg_20190429.txt.gz	genus.Catenibacterium.id.2153	0.17733	0.43263	0.2704	0.103444	0.168747	31
ENIGMA3_mixed_se_wSA_Mean_inferiorparietal_surfavg_20190429.txt.gz	genus.Intestinibacter.id.11345	0.177414	0.675368	0.40953	0.467503	0.1671	49
ENIGMA3_mixed_se_wSA_Mean_caudalmiddlefrontal_surfavg_20190429.txt.gz	genus..Clostridiuminnocuumgroup.id.14397	0.177488	0.0748899	0.170053	0.63525	0.166658	39
ENIGMA3_mixed_se_wTHICK_Mean_insula_thickavg_20200522.txt.gz	order.Lactobacillales.id.1800	0.177505	0.58186	0.961391	0.786789	0.178765	47
ENIGMA3_mixed_se_wTHICK_Mean_precentral_thickavg_20200522.txt.gz	genus.Prevotella7.id.11182	0.177593	0.440704	0.270295	0.531297	0.185421	32
ENIGMA3_mixed_se_wTHICK_Mean_parahippocampal_thickavg_20200522.txt.gz	genus.Haemophilus.id.3698	0.177788	0.505755	0.179878	0.317656	0.174882	42
ENIGMA3_mixed_se_wTHICK_Mean_precuneus_thickavg_20200522.txt.gz	family.FamilyXIII.id.1957	0.177819	0.245209	0.0327079	0.145462	0.174496	44
ENIGMA3_mixed_se_wTHICK_Mean_precuneus_thickavg_20200522.txt.gz	genus.Bilophila.id.3170	0.177941	0.370482	0.948028	0.757011	0.183316	42
ENIGMA3_mixed_se_wSA_Mean_postcentral_surfavg_20190429.txt.gz	genus.Barnesiella.id.944	0.177987	0.983838	0.213976	0.365114	0.204742	38
ENIGMA3_mixed_se_wTHICK_Mean_medialorbitofrontal_thickavg_20200522.txt.gz	family.Lactobacillaceae.id.1836	0.178085	0.432664	0.672265	0.918264	0.177819	36
ENIGMA3_mixed_se_wTHICK_Mean_superiorfrontal_thickavg_20200522.txt.gz	genus..Eubacteriumhalliigroup.id.11338	0.178116	0.420248	0.514609	0.730227	0.191183	43
ENIGMA3_mixed_se_wTHICK_Mean_postcentral_thickavg_20200522.txt.gz	family.Pasteurellaceae.id.3689	0.178212	0.856401	0.156508	0.265595	0.182094	47
ENIGMA3_mixed_se_wTHICK_Mean_postcentral_thickavg_20200522.txt.gz	order.Pasteurellales.id.3688	0.178212	0.856401	0.165144	0.28274	0.182094	47
ENIGMA3_mixed_se_wTHICK_Mean_precentral_thickavg_20200522.txt.gz	genus.Prevotella9.id.11183	0.178241	0.651731	0.432528	0.500059	0.182056	57
ENIGMA3_mixed_se_wTHICK_Mean_caudalanteriorcingulate_thickavg_20200522.txt.gz	genus.LachnospiraceaeNK4A136group.id.11319	0.178307	0.453188	0.461352	0.793649	0.18056	51
ENIGMA3_mixed_se_wTHICK_Mean_cuneus_thickavg_20200522.txt.gz	family.ClostridialesvadinBB60group.id.11286	0.178402	0.17843	0.196371	0.244542	0.179388	57
ENIGMA3_mixed_se_wTHICK_Mean_frontalpole_thickavg_20200522.txt.gz	genus..Ruminococcustorquesgroup.id.14377	0.178519	0.124701	0.683792	0.889803	0.182587	49
ENIGMA3_mixed_se_wTHICK_Mean_lateraloccipital_thickavg_20200522.txt.gz	genus.Butyricicoccus.id.2055	0.178542	0.179722	0.246512	0.199238	0.180582	42
ENIGMA3_mixed_se_wSA_Mean_lateraloccipital_surfavg_20190429.txt.gz	family.Rikenellaceae.id.967	0.178663	0.968227	0.456556	0.946278	0.164199	53
ENIGMA3_mixed_se_wSA_Mean_bankssts_surfavg_20190429.txt.gz	phylum.Actinobacteria.id.400	0.178773	0.949446	0.0874175	0.114317	0.210569	42
ENIGMA3_mixed_se_wSA_Mean_fusiform_surfavg_20190429.txt.gz	family.Peptococcaceae.id.2024	0.178944	0.11918	0.311811	0.709845	0.206572	40
ENIGMA3_mixed_se_wSA_Mean_lateralorbitofrontal_surfavg_20190429.txt.gz	family.FamilyXI.id.1936	0.179006	0.98626	0.190177	0.612268	0.173223	37
ENIGMA3_mixed_se_wTHICK_Mean_superiorparietal_thickavg_20200522.txt.gz	order.Rhodospirillales.id.2667	0.17913	0.829417	0.175078	0.338569	0.177508	41
ENIGMA3_mixed_se_wSA_Mean_isthmuscingulate_surfavg_20190429.txt.gz	genus.Bilophila.id.3170	0.179188	0.951992	0.163748	0.367579	0.204267	41
ENIGMA3_mixed_se_wSA_Mean_postcentral_surfavg_20190429.txt.gz	genus.RuminococcaceaeUCG014.id.11371	0.179204	0.350649	0.120758	0.410087	0.168674	40
ENIGMA3_mixed_se_wSA_Mean_isthmuscingulate_surfavg_20190429.txt.gz	phylum.Euryarchaeota.id.55	0.179225	0.438152	0.388409	0.66658	0.173522	35
ENIGMA3_mixed_se_wSA_Mean_entorhinal_surfavg_20190429.txt.gz	genus.Howardella.id.2000	0.17936	0.833931	0.487545	0.954348	0.193015	36
ENIGMA3_mixed_se_wSA_Mean_medialorbitofrontal_surfavg_20190429.txt.gz	genus..Eubacteriumbrachygroup.id.11296	0.179446	0.760302	0.537633	0.811835	0.173821	31
ENIGMA3_mixed_se_wTHICK_Mean_temporalpole_thickavg_20200522.txt.gz	genus.Sellimonas.id.14369	0.179523	0.0279399	0.154624	0.331364	0.181883	46
ENIGMA3_mixed_se_wTHICK_Mean_postcentral_thickavg_20200522.txt.gz	genus.RuminococcaceaeUCG002.id.11360	0.179571	0.591259	0.175722	0.582073	0.180043	41
ENIGMA3_mixed_se_wSA_Mean_temporalpole_surfavg_20190429.txt.gz	genus.Alloprevotella.id.961	0.179662	0.0596665	0.348379	0.898691	0.171444	33
ENIGMA3_mixed_se_wTHICK_Mean_postcentral_thickavg_20200522.txt.gz	genus.Eggerthella.id.819	0.179695	0.512081	0.619162	0.775628	0.17693	52
ENIGMA3_mixed_se_wSA_Mean_paracentral_surfavg_20190429.txt.gz	family.Christensenellaceae.id.1866	0.17981	0.282105	0.142216	0.309946	0.172595	50
ENIGMA3_mixed_se_wSA_Mean_frontalpole_surfavg_20190429.txt.gz	family.Acidaminococcaceae.id.2166	0.179918	0.888794	0.565405	0.916979	0.180428	34
ENIGMA3_mixed_se_wTHICK_Mean_superiorparietal_thickavg_20200522.txt.gz	genus.RuminococcaceaeUCG011.id.11368	0.179972	0.748422	0.597098	0.90273	0.181412	39
ENIGMA3_mixed_se_wSA_Mean_paracentral_surfavg_20190429.txt.gz	order.Actinomycetales.id.420	0.18006	0.648773	0.523206	0.941158	0.20305	42
ENIGMA3_mixed_se_wSA_Mean_cuneus_surfavg_20190429.txt.gz	order.Gastranaerophilales.id.1591	0.180172	0.507076	0.538156	0.997501	0.174677	33
ENIGMA3_mixed_se_wTHICK_Mean_lingual_thickavg_20200522.txt.gz	genus.RuminococcaceaeUCG004.id.11362	0.180289	0.818234	0.0416485	0.217203	0.178917	40
ENIGMA3_mixed_se_wTHICK_Mean_superiorparietal_thickavg_20200522.txt.gz	genus..Ruminococcusgnavusgroup.id.14376	0.180509	0.719208	0.660668	0.70334	0.186176	53
ENIGMA3_mixed_se_wTHICK_Mean_fusiform_thickavg_20200522.txt.gz	genus.Holdemanella.id.11393	0.180585	0.543418	0.324909	0.529659	0.180138	32
ENIGMA3_mixed_se_wTHICK_Mean_isthmuscingulate_thickavg_20200522.txt.gz	family.Actinomycetaceae.id.421	0.180663	0.111367	0.124133	0.154325	0.180666	44
ENIGMA3_mixed_se_wTHICK_Mean_bankssts_thickavg_20200522.txt.gz	genus.Odoribacter.id.952	0.180842	0.624972	0.218023	0.651974	0.183913	33
ENIGMA3_mixed_se_wTHICK_Mean_middletemporal_thickavg_20200522.txt.gz	genus.Howardella.id.2000	0.180948	0.543608	0.280314	0.596308	0.181878	37
ENIGMA3_mixed_se_wSA_Mean_lingual_surfavg_20190429.txt.gz	genus.Streptococcus.id.1853	0.181259	0.356133	0.310751	0.647223	0.166366	46
ENIGMA3_mixed_se_wSA_Mean_lingual_surfavg_20190429.txt.gz	class.Clostridia.id.1859	0.181281	0.35221	0.346502	0.897448	0.171566	40
ENIGMA3_mixed_se_wTHICK_Mean_rostralanteriorcingulate_thickavg_20200522.txt.gz	genus.Coprobacter.id.949	0.181321	0.194144	0.363586	0.92311	0.185482	44
ENIGMA3_mixed_se_wSA_Mean_posteriorcingulate_surfavg_20190429.txt.gz	genus.Lactococcus.id.1851	0.181462	0.0679836	0.1327	0.159745	0.173875	43
ENIGMA3_mixed_se_wSA_Mean_parsorbitalis_surfavg_20190429.txt.gz	genus.Paraprevotella.id.962	0.181513	0.351427	0.231854	0.423036	0.175929	40
ENIGMA3_mixed_se_wTHICK_Mean_parsopercularis_thickavg_20200522.txt.gz	genus.Anaerotruncus.id.2054	0.181516	0.421312	0.360949	0.192248	0.18447	45
ENIGMA3_mixed_se_wSA_Mean_paracentral_surfavg_20190429.txt.gz	order.NB1n.id.3953	0.181549	0.362016	0.104107	0.593109	0.16752	49
ENIGMA3_mixed_se_wTHICK_Mean_lateralorbitofrontal_thickavg_20200522.txt.gz	genus.DefluviitaleaceaeUCG011.id.11287	0.181586	0.0809445	0.39332	0.693374	0.180911	44
ENIGMA3_mixed_se_wTHICK_Mean_temporalpole_thickavg_20200522.txt.gz	order.MollicutesRF9.id.11579	0.181736	0.60131	0.191912	0.123756	0.182148	44
ENIGMA3_mixed_se_wSA_Mean_supramarginal_surfavg_20190429.txt.gz	genus.Alloprevotella.id.961	0.181753	0.995962	0.435794	0.460277	0.16569	32
ENIGMA3_mixed_se_wTHICK_Mean_temporalpole_thickavg_20200522.txt.gz	family.Enterobacteriaceae.id.3469	0.181754	0.138709	0.681679	0.913588	0.180803	44
ENIGMA3_mixed_se_wTHICK_Mean_temporalpole_thickavg_20200522.txt.gz	order.Enterobacteriales.id.3468	0.181754	0.138709	0.682676	0.91778	0.180803	44
ENIGMA3_mixed_se_wSA_Mean_superiorfrontal_surfavg_20190429.txt.gz	genus.Marvinbryantia.id.2005	0.181933	0.408935	0.305841	0.848045	0.163983	43
ENIGMA3_mixed_se_wSA_Mean_pericalcarine_surfavg_20190429.txt.gz	genus..Clostridiuminnocuumgroup.id.14397	0.182074	0.460958	0.197594	0.213679	0.174804	37
ENIGMA3_mixed_se_wSA_Mean_bankssts_surfavg_20190429.txt.gz	family.Ruminococcaceae.id.2050	0.182093	0.624699	0.265794	0.388388	0.210665	38
ENIGMA3_mixed_se_wTHICK_Mean_parahippocampal_thickavg_20200522.txt.gz	genus.LachnospiraceaeFCS020group.id.11314	0.182098	0.160315	0.0720012	0.142899	0.180361	57
ENIGMA3_mixed_se_wSA_Mean_middletemporal_surfavg_20190429.txt.gz	genus.Barnesiella.id.944	0.182187	0.517956	0.34304	0.719759	0.174832	40
ENIGMA3_mixed_se_wSA_Mean_superiortemporal_surfavg_20190429.txt.gz	genus.Gordonibacter.id.821	0.1823	0.508604	0.695842	0.664288	0.17021	42
ENIGMA3_mixed_se_wTHICK_Mean_paracentral_thickavg_20200522.txt.gz	family.Enterobacteriaceae.id.3469	0.182374	0.677687	0.495685	0.819309	0.188097	44
ENIGMA3_mixed_se_wTHICK_Mean_paracentral_thickavg_20200522.txt.gz	order.Enterobacteriales.id.3468	0.182374	0.677687	0.510084	0.823869	0.188097	44
ENIGMA3_mixed_se_wTHICK_Mean_cuneus_thickavg_20200522.txt.gz	order.NB1n.id.3953	0.182597	0.637427	0.497404	0.55723	0.185622	51
ENIGMA3_mixed_se_wSA_Mean_fusiform_surfavg_20190429.txt.gz	family.Alcaligenaceae.id.2875	0.182648	0.968298	0.0958529	0.371326	0.174125	43
ENIGMA3_mixed_se_wTHICK_Mean_entorhinal_thickavg_20200522.txt.gz	family.Pasteurellaceae.id.3689	0.182674	0.514058	0.449755	0.645416	0.187162	47
ENIGMA3_mixed_se_wTHICK_Mean_entorhinal_thickavg_20200522.txt.gz	order.Pasteurellales.id.3688	0.182674	0.514058	0.426638	0.634376	0.187162	47
ENIGMA3_mixed_se_wTHICK_Mean_transversetemporal_thickavg_20200522.txt.gz	genus..Eubacteriumrectalegroup.id.14374	0.18281	0.0447207	0.10346	0.267058	0.184227	47
ENIGMA3_mixed_se_wSA_Mean_superiorparietal_surfavg_20190429.txt.gz	genus.Subdoligranulum.id.2070	0.182868	0.926114	0.906129	0.558297	0.176602	48
ENIGMA3_mixed_se_wTHICK_Mean_precuneus_thickavg_20200522.txt.gz	class.Actinobacteria.id.419	0.183078	0.306472	0.393241	0.985544	0.183973	54
ENIGMA3_mixed_se_wSA_Mean_superiorparietal_surfavg_20190429.txt.gz	genus.FamilyXIIIUCG001.id.11294	0.183115	0.516249	0.113827	0.319918	0.174201	52
ENIGMA3_mixed_se_wSA_Mean_rostralmiddlefrontal_surfavg_20190429.txt.gz	genus.Butyrivibrio.id.1993	0.183168	0.404853	0.971277	0.578321	0.171888	42
ENIGMA3_mixed_se_wSA_Mean_parsopercularis_surfavg_20190429.txt.gz	genus.Catenibacterium.id.2153	0.183171	0.664798	0.0875289	0.286526	0.175166	31
ENIGMA3_mixed_se_wTHICK_Mean_pericalcarine_thickavg_20200522.txt.gz	genus.Adlercreutzia.id.812	0.183204	0.562147	0.348792	0.525216	0.18218	36
ENIGMA3_mixed_se_wSA_Mean_superiorparietal_surfavg_20190429.txt.gz	order.Actinomycetales.id.420	0.183216	0.091717	0.27553	0.443456	0.174217	40
ENIGMA3_mixed_se_wSA_Mean_transversetemporal_surfavg_20190429.txt.gz	genus.Coprococcus3.id.11303	0.183353	0.41393	0.0781375	0.132001	0.173083	32
ENIGMA3_mixed_se_wTHICK_Mean_lateralorbitofrontal_thickavg_20200522.txt.gz	phylum.Cyanobacteria.id.1500	0.183486	0.201014	0.10031	0.22647	0.186512	40
ENIGMA3_mixed_se_wTHICK_Mean_insula_thickavg_20200522.txt.gz	family.FamilyXIII.id.1957	0.183562	0.814075	0.199596	0.557119	0.181661	45
ENIGMA3_mixed_se_wSA_Mean_frontalpole_surfavg_20190429.txt.gz	genus.Marvinbryantia.id.2005	0.183654	0.865772	0.941906	0.819084	0.182037	43
ENIGMA3_mixed_se_wSA_Mean_parsopercularis_surfavg_20190429.txt.gz	family.Bacteroidaceae.id.917	0.183707	0.958972	0.397529	0.543212	0.173405	47
ENIGMA3_mixed_se_wSA_Mean_parsopercularis_surfavg_20190429.txt.gz	genus.Bacteroides.id.918	0.183707	0.958972	0.405229	0.54902	0.173405	47
ENIGMA3_mixed_se_wTHICK_Mean_insula_thickavg_20200522.txt.gz	genus.Lactococcus.id.1851	0.18377	0.817274	0.314026	0.660982	0.185239	40
ENIGMA3_mixed_se_wTHICK_Mean_superiorfrontal_thickavg_20200522.txt.gz	genus.Streptococcus.id.1853	0.183786	0.170523	0.111798	0.392604	0.187285	51
ENIGMA3_mixed_se_wSA_Mean_temporalpole_surfavg_20190429.txt.gz	genus.Butyrivibrio.id.1993	0.183854	0.429258	0.772763	0.524812	0.186428	46
ENIGMA3_mixed_se_wTHICK_Mean_parahippocampal_thickavg_20200522.txt.gz	genus.Collinsella.id.815	0.183911	0.122413	0.106262	0.330067	0.185003	45
ENIGMA3_mixed_se_wTHICK_Mean_transversetemporal_thickavg_20200522.txt.gz	genus.Peptococcus.id.2037	0.183926	0.834321	0.510963	0.578097	0.181795	42
ENIGMA3_mixed_se_wSA_Mean_medialorbitofrontal_surfavg_20190429.txt.gz	genus.Ruminiclostridium9.id.11357	0.183934	0.164677	0.241587	0.580529	0.176274	55
ENIGMA3_mixed_se_wSA_Mean_medialorbitofrontal_surfavg_20190429.txt.gz	genus.Alloprevotella.id.961	0.183953	0.252567	0.23061	0.59251	0.175113	31
ENIGMA3_mixed_se_wTHICK_Mean_caudalmiddlefrontal_thickavg_20200522.txt.gz	genus.Turicibacter.id.2162	0.184157	0.381804	0.0836559	0.295689	0.184729	45
ENIGMA3_mixed_se_wSA_Mean_caudalanteriorcingulate_surfavg_20190429.txt.gz	genus.Coprobacter.id.949	0.184234	0.314802	0.251383	0.446556	0.173827	46
ENIGMA3_mixed_se_wSA_Mean_parsopercularis_surfavg_20190429.txt.gz	genus.Holdemania.id.2157	0.184256	0.886832	0.489639	0.760632	0.173829	42
ENIGMA3_mixed_se_wTHICK_Mean_rostralmiddlefrontal_thickavg_20200522.txt.gz	phylum.Firmicutes.id.1672	0.184312	0.971856	0.465268	0.506539	0.185098	46
ENIGMA3_mixed_se_wTHICK_Mean_fusiform_thickavg_20200522.txt.gz	family.Ruminococcaceae.id.2050	0.184502	0.10801	0.0572957	0.202707	0.187399	38
ENIGMA3_mixed_se_wSA_Mean_inferiortemporal_surfavg_20190429.txt.gz	genus.Ruminiclostridium6.id.11356	0.184541	0.463247	0.683194	0.916199	0.212348	40
ENIGMA3_mixed_se_wSA_Mean_bankssts_surfavg_20190429.txt.gz	family.Streptococcaceae.id.1850	0.184924	0.619549	0.517075	0.743482	0.174045	36
ENIGMA3_mixed_se_wTHICK_Mean_inferiortemporal_thickavg_20200522.txt.gz	family.Lachnospiraceae.id.1987	0.184931	0.300458	0.116342	0.193676	0.190847	57
ENIGMA3_mixed_se_wSA_Mean_posteriorcingulate_surfavg_20190429.txt.gz	class.Verrucomicrobiae.id.4029	0.185252	0.409962	0.643852	0.481273	0.182312	51
ENIGMA3_mixed_se_wSA_Mean_posteriorcingulate_surfavg_20190429.txt.gz	order.Verrucomicrobiales.id.4030	0.185252	0.409962	0.637716	0.453603	0.182312	51
ENIGMA3_mixed_se_wSA_Mean_transversetemporal_surfavg_20190429.txt.gz	genus..Eubacteriumfissicatenagroup.id.14373	0.185328	0.609588	0.0694981	0.172793	0.177638	32
ENIGMA3_mixed_se_wTHICK_Mean_insula_thickavg_20200522.txt.gz	genus..Eubacteriumrectalegroup.id.14374	0.185364	0.8792	0.0642199	0.349648	0.194446	44
ENIGMA3_mixed_se_wSA_Mean_fusiform_surfavg_20190429.txt.gz	genus.Lactobacillus.id.1837	0.185382	0.414693	0.70453	0.825238	0.178555	36
ENIGMA3_mixed_se_wSA_Mean_middletemporal_surfavg_20190429.txt.gz	family.Lachnospiraceae.id.1987	0.185395	0.575166	0.653303	0.864425	0.177786	55
ENIGMA3_mixed_se_wSA_Mean_lingual_surfavg_20190429.txt.gz	genus.Phascolarctobacterium.id.2168	0.18545	0.31486	0.685804	0.599184	0.185377	48
ENIGMA3_mixed_se_wTHICK_Mean_lateraloccipital_thickavg_20200522.txt.gz	genus.Enterorhabdus.id.820	0.185549	0.100665	0.385639	0.737984	0.184855	36
ENIGMA3_mixed_se_wTHICK_Mean_parsopercularis_thickavg_20200522.txt.gz	class.Erysipelotrichia.id.2147	0.18561	0.300832	0.26704	0.830043	0.178145	58
ENIGMA3_mixed_se_wTHICK_Mean_parsopercularis_thickavg_20200522.txt.gz	family.Erysipelotrichaceae.id.2149	0.18561	0.300832	0.228368	0.828345	0.178145	58
ENIGMA3_mixed_se_wTHICK_Mean_parsopercularis_thickavg_20200522.txt.gz	order.Erysipelotrichales.id.2148	0.18561	0.300832	0.234642	0.84372	0.178145	58
ENIGMA3_mixed_se_wSA_Mean_inferiorparietal_surfavg_20190429.txt.gz	class.Mollicutes.id.3920	0.185829	0.817554	0.306684	0.312334	0.181864	44
ENIGMA3_mixed_se_wSA_Mean_inferiorparietal_surfavg_20190429.txt.gz	phylum.Tenericutes.id.3919	0.185829	0.817554	0.316745	0.313451	0.181864	44
ENIGMA3_mixed_se_wTHICK_Mean_parahippocampal_thickavg_20200522.txt.gz	genus..Eubacteriumhalliigroup.id.11338	0.18584	0.976366	0.286672	0.786688	0.189593	42
ENIGMA3_mixed_se_wTHICK_Mean_precuneus_thickavg_20200522.txt.gz	class.Alphaproteobacteria.id.2379	0.185845	0.324151	0.207625	0.448165	0.186505	35
ENIGMA3_mixed_se_wSA_Mean_cuneus_surfavg_20190429.txt.gz	genus.Turicibacter.id.2162	0.185879	0.961178	0.234931	0.451553	0.175623	46
ENIGMA3_mixed_se_wSA_Mean_isthmuscingulate_surfavg_20190429.txt.gz	genus.Anaerostipes.id.1991	0.185964	0.240722	0.555486	0.956254	0.179501	62
ENIGMA3_mixed_se_wTHICK_Mean_inferiortemporal_thickavg_20200522.txt.gz	family.Bacteroidaceae.id.917	0.186066	0.227497	0.364267	0.373328	0.188513	48
ENIGMA3_mixed_se_wTHICK_Mean_inferiortemporal_thickavg_20200522.txt.gz	genus.Bacteroides.id.918	0.186066	0.227497	0.363711	0.378873	0.188513	48
ENIGMA3_mixed_se_wTHICK_Mean_isthmuscingulate_thickavg_20200522.txt.gz	genus.Anaerofilum.id.2053	0.186088	0.388226	0.559132	0.60359	0.184225	38
ENIGMA3_mixed_se_wSA_Mean_postcentral_surfavg_20190429.txt.gz	genus..Ruminococcusgauvreauiigroup.id.11342	0.186123	0.774335	0.00897375	0.149275	0.174641	35
ENIGMA3_mixed_se_wTHICK_Mean_inferiorparietal_thickavg_20200522.txt.gz	phylum.Verrucomicrobia.id.3982	0.186332	0.775702	0.873902	0.908947	0.184677	39
ENIGMA3_mixed_se_wTHICK_Mean_parstriangularis_thickavg_20200522.txt.gz	genus..Ruminococcustorquesgroup.id.14377	0.186535	0.437076	0.477796	0.518273	0.193373	46
ENIGMA3_mixed_se_wSA_Mean_lateralorbitofrontal_surfavg_20190429.txt.gz	family.Veillonellaceae.id.2172	0.186675	0.335653	0.149592	0.261186	0.183218	52
ENIGMA3_mixed_se_wTHICK_Mean_posteriorcingulate_thickavg_20200522.txt.gz	genus..Eubacteriumnodatumgroup.id.11297	0.186944	0.965943	0.281744	0.600482	0.183731	46
ENIGMA3_mixed_se_wTHICK_Mean_rostralmiddlefrontal_thickavg_20200522.txt.gz	genus.Slackia.id.825	0.186948	0.462934	0.0951825	0.218309	0.185621	29
ENIGMA3_mixed_se_wSA_Mean_precuneus_surfavg_20190429.txt.gz	family.Verrucomicrobiaceae.id.4036	0.186973	0.693034	0.714984	0.995824	0.182995	50
ENIGMA3_mixed_se_wTHICK_Mean_lateralorbitofrontal_thickavg_20200522.txt.gz	genus..Eubacteriumnodatumgroup.id.11297	0.187205	0.195292	0.329463	0.992643	0.187839	46
ENIGMA3_mixed_se_wTHICK_Mean_parsopercularis_thickavg_20200522.txt.gz	family.Defluviitaleaceae.id.1924	0.187273	0.0943529	0.287131	0.30174	0.194256	42
ENIGMA3_mixed_se_wTHICK_Mean_transversetemporal_thickavg_20200522.txt.gz	class.Lentisphaeria.id.2250	0.187394	0.882794	0.323951	0.529383	0.19063	38
ENIGMA3_mixed_se_wTHICK_Mean_transversetemporal_thickavg_20200522.txt.gz	order.Victivallales.id.2254	0.187394	0.882794	0.336149	0.552168	0.19063	38
ENIGMA3_mixed_se_wSA_Mean_precentral_surfavg_20190429.txt.gz	genus.Romboutsia.id.11347	0.187451	0.978402	0.375456	0.922991	0.185577	49
ENIGMA3_mixed_se_wTHICK_Mean_parahippocampal_thickavg_20200522.txt.gz	genus.Faecalibacterium.id.2057	0.187503	0.795142	0.745271	0.924705	0.195575	42
ENIGMA3_mixed_se_wSA_Mean_superiortemporal_surfavg_20190429.txt.gz	genus.LachnospiraceaeFCS020group.id.11314	0.187929	0.66444	0.365929	0.721229	0.178099	57
ENIGMA3_mixed_se_wSA_Mean_inferiortemporal_surfavg_20190429.txt.gz	class.Betaproteobacteria.id.2867	0.187982	0.763038	0.62348	0.981088	0.180268	43
ENIGMA3_mixed_se_wTHICK_Mean_paracentral_thickavg_20200522.txt.gz	genus.Enterorhabdus.id.820	0.188049	0.689915	0.51349	0.767914	0.193876	37
ENIGMA3_mixed_se_wSA_Mean_superiorparietal_surfavg_20190429.txt.gz	genus.Haemophilus.id.3698	0.188106	0.702001	0.228679	0.385912	0.18347	42
ENIGMA3_mixed_se_wTHICK_Mean_inferiortemporal_thickavg_20200522.txt.gz	genus.Lachnoclostridium.id.11308	0.188178	0.312749	0.790357	0.706406	0.194576	57
ENIGMA3_mixed_se_wTHICK_Mean_inferiorparietal_thickavg_20200522.txt.gz	family.Clostridiaceae1.id.1869	0.188259	0.716019	0.448717	0.576957	0.190352	45
ENIGMA3_mixed_se_wSA_Mean_precuneus_surfavg_20190429.txt.gz	genus.Intestinimonas.id.2062	0.188412	0.483453	0.522105	0.812798	0.174803	43
ENIGMA3_mixed_se_wTHICK_Mean_caudalanteriorcingulate_thickavg_20200522.txt.gz	genus.Ruminococcus1.id.11373	0.188431	0.37932	0.315978	0.631493	0.191541	54
ENIGMA3_mixed_se_wTHICK_Mean_parsorbitalis_thickavg_20200522.txt.gz	genus.Lactococcus.id.1851	0.188461	0.148054	0.153492	0.224364	0.192143	41
ENIGMA3_mixed_se_wSA_Mean_inferiortemporal_surfavg_20190429.txt.gz	genus.CandidatusSoleaferrea.id.11350	0.188467	0.669435	0.706365	0.854562	0.17977	41
ENIGMA3_mixed_se_wSA_Mean_superiorfrontal_surfavg_20190429.txt.gz	genus..Eubacteriumoxidoreducensgroup.id.11339	0.188507	0.953988	0.274835	0.402769	0.178226	31
ENIGMA3_mixed_se_wTHICK_Mean_superiortemporal_thickavg_20200522.txt.gz	genus.Tyzzerella3.id.11335	0.188654	0.880182	0.641516	0.70383	0.194066	44
ENIGMA3_mixed_se_wSA_Mean_lateraloccipital_surfavg_20190429.txt.gz	genus.Peptococcus.id.2037	0.188765	0.15183	0.702647	0.92109	0.214493	40
ENIGMA3_mixed_se_wTHICK_Mean_middletemporal_thickavg_20200522.txt.gz	family.Oxalobacteraceae.id.2966	0.188847	0.882029	0.167438	0.422942	0.19037	46
ENIGMA3_mixed_se_wSA_Mean_lateralorbitofrontal_surfavg_20190429.txt.gz	genus.Barnesiella.id.944	0.189209	0.979031	0.390174	0.85361	0.213221	39
ENIGMA3_mixed_se_wSA_Mean_pericalcarine_surfavg_20190429.txt.gz	family.Methanobacteriaceae.id.121	0.189252	0.360632	0.671773	0.926821	0.175092	42
ENIGMA3_mixed_se_wTHICK_Mean_middletemporal_thickavg_20200522.txt.gz	genus.Oxalobacter.id.2978	0.189254	0.260352	0.180489	0.452183	0.191442	44
ENIGMA3_mixed_se_wTHICK_Mean_inferiortemporal_thickavg_20200522.txt.gz	genus.Catenibacterium.id.2153	0.189275	0.578068	0.733632	0.684988	0.193512	31
ENIGMA3_mixed_se_wTHICK_Mean_entorhinal_thickavg_20200522.txt.gz	family.Streptococcaceae.id.1850	0.189305	0.919751	0.423974	0.94264	0.18804	42
ENIGMA3_mixed_se_wSA_Mean_rostralmiddlefrontal_surfavg_20190429.txt.gz	family.Christensenellaceae.id.1866	0.189326	0.16235	0.216735	0.619568	0.181277	51
ENIGMA3_mixed_se_wSA_Mean_pericalcarine_surfavg_20190429.txt.gz	class.Methanobacteria.id.119	0.189407	0.359789	0.662241	0.928372	0.173464	42
ENIGMA3_mixed_se_wSA_Mean_pericalcarine_surfavg_20190429.txt.gz	order.Methanobacteriales.id.120	0.189407	0.359789	0.673669	0.925084	0.173464	42
ENIGMA3_mixed_se_wSA_Mean_lateraloccipital_surfavg_20190429.txt.gz	genus.Prevotella9.id.11183	0.189463	0.173975	0.128327	0.274258	0.184603	53
ENIGMA3_mixed_se_wSA_Mean_insula_surfavg_20190429.txt.gz	phylum.Cyanobacteria.id.1500	0.1895	0.197364	0.138605	0.179248	0.203185	39
ENIGMA3_mixed_se_wTHICK_Mean_transversetemporal_thickavg_20200522.txt.gz	genus.Blautia.id.1992	0.189528	0.867084	0.312281	0.478958	0.196317	49
ENIGMA3_mixed_se_wSA_Mean_entorhinal_surfavg_20190429.txt.gz	genus.Holdemanella.id.11393	0.189797	0.989283	0.105426	0.404744	0.182331	35
ENIGMA3_mixed_se_wSA_Mean_paracentral_surfavg_20190429.txt.gz	family.Veillonellaceae.id.2172	0.18982	0.549177	0.0768442	0.165485	0.167016	52
ENIGMA3_mixed_se_wSA_Mean_precentral_surfavg_20190429.txt.gz	genus.Coprococcus2.id.11302	0.18991	0.918721	0.41846	0.575887	0.184172	37
ENIGMA3_mixed_se_wSA_Mean_parstriangularis_surfavg_20190429.txt.gz	genus.Lachnoclostridium.id.11308	0.190077	0.676834	0.175126	0.25439	0.187315	57
ENIGMA3_mixed_se_wTHICK_Mean_frontalpole_thickavg_20200522.txt.gz	genus.Slackia.id.825	0.190084	0.77986	0.268579	0.358891	0.186652	28
ENIGMA3_mixed_se_wTHICK_Mean_inferiortemporal_thickavg_20200522.txt.gz	genus.Alloprevotella.id.961	0.190146	0.101784	0.114285	0.104779	0.198991	31
ENIGMA3_mixed_se_wSA_Mean_inferiorparietal_surfavg_20190429.txt.gz	family.Pasteurellaceae.id.3689	0.19018	0.190919	0.163411	0.156031	0.177481	47
ENIGMA3_mixed_se_wSA_Mean_inferiorparietal_surfavg_20190429.txt.gz	order.Pasteurellales.id.3688	0.19018	0.190919	0.179711	0.114567	0.177481	47
ENIGMA3_mixed_se_wTHICK_Mean_paracentral_thickavg_20200522.txt.gz	genus..Eubacteriumnodatumgroup.id.11297	0.190261	0.385843	0.353911	0.877173	0.192687	46
ENIGMA3_mixed_se_wTHICK_Mean_rostralanteriorcingulate_thickavg_20200522.txt.gz	genus.LachnospiraceaeUCG010.id.11330	0.190415	0.796443	0.485431	0.723605	0.19416	41
ENIGMA3_mixed_se_wTHICK_Mean_superiorfrontal_thickavg_20200522.txt.gz	genus.Anaerotruncus.id.2054	0.190665	0.242465	0.873586	0.53877	0.196357	45
ENIGMA3_mixed_se_wSA_Mean_parsorbitalis_surfavg_20190429.txt.gz	genus.Butyrivibrio.id.1993	0.190791	0.513922	0.323343	0.597845	0.182661	47
ENIGMA3_mixed_se_wSA_Mean_parahippocampal_surfavg_20190429.txt.gz	genus.Anaerotruncus.id.2054	0.190976	0.0559624	0.113953	0.210642	0.166822	47
ENIGMA3_mixed_se_wSA_Mean_lingual_surfavg_20190429.txt.gz	genus.Escherichia.Shigella.id.3504	0.191034	0.191026	0.377588	0.680387	0.18151	40
ENIGMA3_mixed_se_wSA_Mean_fusiform_surfavg_20190429.txt.gz	class.Betaproteobacteria.id.2867	0.191075	0.523652	0.242083	0.454195	0.180342	41
ENIGMA3_mixed_se_wTHICK_Mean_parsorbitalis_thickavg_20200522.txt.gz	genus..Eubacteriumxylanophilumgroup.id.14375	0.191118	0.188607	0.456607	0.781256	0.19439	42
ENIGMA3_mixed_se_wTHICK_Mean_inferiorparietal_thickavg_20200522.txt.gz	genus.RuminococcaceaeUCG004.id.11362	0.191311	0.693596	0.486121	0.437008	0.195053	41
ENIGMA3_mixed_se_wSA_Mean_pericalcarine_surfavg_20190429.txt.gz	genus..Eubacteriumoxidoreducensgroup.id.11339	0.191517	0.473981	0.650275	0.939988	0.205596	31
ENIGMA3_mixed_se_wSA_Mean_precuneus_surfavg_20190429.txt.gz	class.Bacilli.id.1673	0.191518	0.0136632	0.257633	0.789571	0.219582	45
ENIGMA3_mixed_se_wSA_Mean_insula_surfavg_20190429.txt.gz	genus.Anaerotruncus.id.2054	0.191548	0.548043	0.31682	0.58812	0.202321	46
ENIGMA3_mixed_se_wSA_Mean_isthmuscingulate_surfavg_20190429.txt.gz	genus.LachnospiraceaeFCS020group.id.11314	0.191723	0.0477455	0.121725	0.378139	0.196866	55
ENIGMA3_mixed_se_wSA_Mean_superiorparietal_surfavg_20190429.txt.gz	genus.Bifidobacterium.id.436	0.191729	0.199342	0.135309	0.141464	0.18371	54
ENIGMA3_mixed_se_wTHICK_Mean_superiorparietal_thickavg_20200522.txt.gz	class.Bacilli.id.1673	0.191785	0.822364	0.15571	0.398051	0.192547	45
ENIGMA3_mixed_se_wSA_Mean_middletemporal_surfavg_20190429.txt.gz	phylum.Cyanobacteria.id.1500	0.192001	0.214948	0.486189	0.80548	0.181325	36
ENIGMA3_mixed_se_wTHICK_Mean_parsorbitalis_thickavg_20200522.txt.gz	genus.Fusicatenibacter.id.11305	0.192001	0.880914	0.0642046	0.238971	0.190856	54
ENIGMA3_mixed_se_wTHICK_Mean_superiorparietal_thickavg_20200522.txt.gz	class.Mollicutes.id.3920	0.19205	0.518181	0.010785	0.100417	0.192657	41
ENIGMA3_mixed_se_wTHICK_Mean_superiorparietal_thickavg_20200522.txt.gz	phylum.Tenericutes.id.3919	0.19205	0.518181	0.0098285	0.0866241	0.192657	41
ENIGMA3_mixed_se_wTHICK_Mean_lateraloccipital_thickavg_20200522.txt.gz	genus.RuminococcaceaeUCG013.id.11370	0.192152	0.767861	0.177833	0.401441	0.195144	52
ENIGMA3_mixed_se_wSA_Mean_postcentral_surfavg_20190429.txt.gz	genus..Ruminococcusgnavusgroup.id.14376	0.192195	0.838694	0.247076	0.702974	0.179602	54
ENIGMA3_mixed_se_wSA_Mean_entorhinal_surfavg_20190429.txt.gz	genus.Prevotella9.id.11183	0.192293	0.173504	0.162172	0.287388	0.180654	58
ENIGMA3_mixed_se_wTHICK_Mean_rostralanteriorcingulate_thickavg_20200522.txt.gz	genus.RuminococcaceaeUCG003.id.11361	0.192309	0.394157	0.221768	0.530739	0.195077	48
ENIGMA3_mixed_se_wSA_Mean_transversetemporal_surfavg_20190429.txt.gz	phylum.Actinobacteria.id.400	0.192458	0.785842	0.246449	0.464362	0.187478	40
ENIGMA3_mixed_se_wTHICK_Mean_transversetemporal_thickavg_20200522.txt.gz	genus.Parabacteroides.id.954	0.192478	0.555661	0.417484	0.562652	0.191183	49
ENIGMA3_mixed_se_wTHICK_Mean_fusiform_thickavg_20200522.txt.gz	family.Pasteurellaceae.id.3689	0.192721	0.804277	0.438308	0.687722	0.191479	46
ENIGMA3_mixed_se_wTHICK_Mean_fusiform_thickavg_20200522.txt.gz	order.Pasteurellales.id.3688	0.192721	0.804277	0.431536	0.697824	0.191479	46
ENIGMA3_mixed_se_wSA_Mean_parstriangularis_surfavg_20190429.txt.gz	genus.Olsenella.id.822	0.192833	0.914447	0.520609	0.857083	0.187703	34
ENIGMA3_mixed_se_wSA_Mean_lingual_surfavg_20190429.txt.gz	order.Clostridiales.id.1863	0.192836	0.339846	0.416509	0.978331	0.182876	41
ENIGMA3_mixed_se_wSA_Mean_precentral_surfavg_20190429.txt.gz	family.Porphyromonadaceae.id.943	0.192963	0.156213	0.768512	0.701972	0.189935	46
ENIGMA3_mixed_se_wSA_Mean_lateralorbitofrontal_surfavg_20190429.txt.gz	genus.RuminococcaceaeNK4A214group.id.11358	0.192983	0.855377	0.35656	0.917477	0.18254	47
ENIGMA3_mixed_se_wTHICK_Mean_cuneus_thickavg_20200522.txt.gz	genus.Lachnoclostridium.id.11308	0.193038	0.935872	1	0.474626	0.19623	57
ENIGMA3_mixed_se_wSA_Mean_transversetemporal_surfavg_20190429.txt.gz	genus.Bifidobacterium.id.436	0.193041	0.920752	0.453539	0.799473	0.197119	53
ENIGMA3_mixed_se_wSA_Mean_parsorbitalis_surfavg_20190429.txt.gz	genus.Methanobrevibacter.id.123	0.193093	0.759369	0.171253	0.460086	0.20961	41
ENIGMA3_mixed_se_wSA_Mean_parstriangularis_surfavg_20190429.txt.gz	order.Burkholderiales.id.2874	0.193185	0.940146	0.32389	0.588269	0.198697	49
ENIGMA3_mixed_se_wTHICK_Mean_precentral_thickavg_20200522.txt.gz	genus.Anaerostipes.id.1991	0.193336	0.811198	0.036347	0.185886	0.196551	62
ENIGMA3_mixed_se_wSA_Mean_superiortemporal_surfavg_20190429.txt.gz	genus.Alloprevotella.id.961	0.193523	0.216679	0.124681	0.304543	0.156553	29
ENIGMA3_mixed_se_wTHICK_Mean_lateraloccipital_thickavg_20200522.txt.gz	phylum.Verrucomicrobia.id.3982	0.193763	0.327171	0.167242	0.421611	0.192733	37
ENIGMA3_mixed_se_wSA_Mean_parsorbitalis_surfavg_20190429.txt.gz	phylum.Actinobacteria.id.400	0.193767	0.0903908	0.320795	0.539213	0.180295	46
ENIGMA3_mixed_se_wSA_Mean_parsorbitalis_surfavg_20190429.txt.gz	genus.Olsenella.id.822	0.193806	0.152199	0.296455	0.890196	0.192005	34
ENIGMA3_mixed_se_wSA_Mean_middletemporal_surfavg_20190429.txt.gz	genus.Senegalimassilia.id.11160	0.193816	0.223787	0.196401	0.544415	0.224268	36
ENIGMA3_mixed_se_wSA_Mean_middletemporal_surfavg_20190429.txt.gz	genus..Clostridiuminnocuumgroup.id.14397	0.193852	0.629529	0.497554	0.714519	0.195708	36
ENIGMA3_mixed_se_wTHICK_Mean_middletemporal_thickavg_20200522.txt.gz	family.Peptococcaceae.id.2024	0.194021	0.988282	0.646855	0.807247	0.198571	39
ENIGMA3_mixed_se_wSA_Mean_medialorbitofrontal_surfavg_20190429.txt.gz	family.Alcaligenaceae.id.2875	0.194094	0.759965	0.714798	0.909079	0.225665	42
ENIGMA3_mixed_se_wSA_Mean_caudalanteriorcingulate_surfavg_20190429.txt.gz	genus.Sellimonas.id.14369	0.19412	0.303127	0.310306	0.30826	0.185372	46
ENIGMA3_mixed_se_wSA_Mean_fusiform_surfavg_20190429.txt.gz	genus.Hungatella.id.11306	0.194263	0.987218	0.155261	0.187664	0.188485	43
ENIGMA3_mixed_se_wTHICK_Mean_temporalpole_thickavg_20200522.txt.gz	genus.Erysipelatoclostridium.id.11381	0.194432	0.601828	0.516371	0.920543	0.19369	42
ENIGMA3_mixed_se_wSA_Mean_precentral_surfavg_20190429.txt.gz	genus.Eggerthella.id.819	0.194618	0.62478	0.311471	0.0467675	0.170139	53
ENIGMA3_mixed_se_wSA_Mean_caudalmiddlefrontal_surfavg_20190429.txt.gz	genus.RuminococcaceaeUCG014.id.11371	0.194686	0.44858	0.263797	0.386887	0.221937	40
ENIGMA3_mixed_se_wTHICK_Mean_rostralanteriorcingulate_thickavg_20200522.txt.gz	genus.ErysipelotrichaceaeUCG003.id.11384	0.194696	0.305052	0.0532078	0.195784	0.195171	45
ENIGMA3_mixed_se_wSA_Mean_frontalpole_surfavg_20190429.txt.gz	genus.Ruminococcus2.id.11374	0.195072	0.215487	0.267651	0.778578	0.188756	51
ENIGMA3_mixed_se_wTHICK_Mean_frontalpole_thickavg_20200522.txt.gz	genus.Lachnoclostridium.id.11308	0.195237	0.53453	0.376789	0.587071	0.194592	56
ENIGMA3_mixed_se_wTHICK_Mean_precentral_thickavg_20200522.txt.gz	order.MollicutesRF9.id.11579	0.195472	0.466076	0.315724	0.208308	0.196088	43
ENIGMA3_mixed_se_wSA_Mean_posteriorcingulate_surfavg_20190429.txt.gz	family.ClostridialesvadinBB60group.id.11286	0.195491	0.585495	0.144462	0.118753	0.186417	58
ENIGMA3_mixed_se_wSA_Mean_rostralmiddlefrontal_surfavg_20190429.txt.gz	genus.Desulfovibrio.id.3173	0.195564	0.569595	0.316052	0.065896	0.186298	46
ENIGMA3_mixed_se_wSA_Mean_precuneus_surfavg_20190429.txt.gz	class.Verrucomicrobiae.id.4029	0.195632	0.490592	0.709257	0.95051	0.191273	51
ENIGMA3_mixed_se_wSA_Mean_precuneus_surfavg_20190429.txt.gz	order.Verrucomicrobiales.id.4030	0.195632	0.490592	0.694194	0.947827	0.191273	51
ENIGMA3_mixed_se_wSA_Mean_precentral_surfavg_20190429.txt.gz	family.Actinomycetaceae.id.421	0.195743	0.705835	0.486806	0.683175	0.227881	43
ENIGMA3_mixed_se_wTHICK_Mean_pericalcarine_thickavg_20200522.txt.gz	genus.Enterorhabdus.id.820	0.195749	0.653202	0.420066	0.875768	0.208452	35
ENIGMA3_mixed_se_wTHICK_Mean_parsopercularis_thickavg_20200522.txt.gz	genus.DefluviitaleaceaeUCG011.id.11287	0.195766	0.139556	0.317719	0.387494	0.202687	46
ENIGMA3_mixed_se_wSA_Mean_parstriangularis_surfavg_20190429.txt.gz	genus.Coprococcus3.id.11303	0.195995	0.785692	0.222167	0.109373	0.201881	35
ENIGMA3_mixed_se_wTHICK_Mean_medialorbitofrontal_thickavg_20200522.txt.gz	family.Rhodospirillaceae.id.2717	0.196013	0.280069	0.35932	0.572426	0.197765	39
ENIGMA3_mixed_se_wTHICK_Mean_parahippocampal_thickavg_20200522.txt.gz	family.Alcaligenaceae.id.2875	0.196078	0.159025	0.412686	0.907415	0.201851	46
ENIGMA3_mixed_se_wTHICK_Mean_lateralorbitofrontal_thickavg_20200522.txt.gz	class.Mollicutes.id.3920	0.196141	0.490725	0.570259	0.628031	0.199383	43
ENIGMA3_mixed_se_wTHICK_Mean_lateralorbitofrontal_thickavg_20200522.txt.gz	phylum.Tenericutes.id.3919	0.196141	0.490725	0.575662	0.623266	0.199383	43
ENIGMA3_mixed_se_wSA_Mean_superiorparietal_surfavg_20190429.txt.gz	genus.Holdemania.id.2157	0.196174	0.98009	0.329888	0.652253	0.220432	38
ENIGMA3_mixed_se_wTHICK_Mean_pericalcarine_thickavg_20200522.txt.gz	genus..Ruminococcusgnavusgroup.id.14376	0.196329	0.543027	0.0175745	0.150968	0.196888	54
ENIGMA3_mixed_se_wSA_Mean_supramarginal_surfavg_20190429.txt.gz	genus.RuminococcaceaeUCG010.id.11367	0.196434	0.643291	0.331344	0.605448	0.18776	42
ENIGMA3_mixed_se_wTHICK_Mean_postcentral_thickavg_20200522.txt.gz	genus.Bifidobacterium.id.436	0.19663	0.608683	0.730295	0.987992	0.197153	49
ENIGMA3_mixed_se_wTHICK_Mean_entorhinal_thickavg_20200522.txt.gz	genus.Eggerthella.id.819	0.196903	0.46948	0.316838	0.781758	0.201941	49
ENIGMA3_mixed_se_wSA_Mean_isthmuscingulate_surfavg_20190429.txt.gz	genus.Terrisporobacter.id.11348	0.196949	0.784592	0.0505342	0.136399	0.144956	34
ENIGMA3_mixed_se_wSA_Mean_entorhinal_surfavg_20190429.txt.gz	genus.Faecalibacterium.id.2057	0.197114	0.172779	0.360262	0.334069	0.196422	42
ENIGMA3_mixed_se_wTHICK_Mean_inferiorparietal_thickavg_20200522.txt.gz	genus.RuminococcaceaeUCG009.id.11366	0.197232	0.917025	0.129949	0.223972	0.186538	39
ENIGMA3_mixed_se_wSA_Mean_frontalpole_surfavg_20190429.txt.gz	genus..Eubacteriumfissicatenagroup.id.14373	0.197365	0.53754	0.188677	0.169255	0.203379	31
ENIGMA3_mixed_se_wSA_Mean_medialorbitofrontal_surfavg_20190429.txt.gz	class.Melainabacteria.id.1589	0.197589	0.0977247	0.18914	0.297018	0.191845	32
ENIGMA3_mixed_se_wSA_Mean_parstriangularis_surfavg_20190429.txt.gz	genus.Fusicatenibacter.id.11305	0.197658	0.196547	0.154082	0.404208	0.179573	51
ENIGMA3_mixed_se_wSA_Mean_inferiortemporal_surfavg_20190429.txt.gz	genus.RuminococcaceaeUCG009.id.11366	0.197684	0.0755181	0.832109	0.642893	0.186636	37
ENIGMA3_mixed_se_wSA_Mean_temporalpole_surfavg_20190429.txt.gz	genus.RuminococcaceaeUCG002.id.11360	0.19776	0.895882	0.706621	0.967393	0.187149	43
ENIGMA3_mixed_se_wSA_Mean_precentral_surfavg_20190429.txt.gz	genus..Eubacteriumrectalegroup.id.14374	0.19777	0.343509	0.10958	0.124561	0.208057	48
ENIGMA3_mixed_se_wTHICK_Mean_transversetemporal_thickavg_20200522.txt.gz	genus.LachnospiraceaeNK4A136group.id.11319	0.197911	0.68987	0.640937	0.898647	0.202236	50
ENIGMA3_mixed_se_wSA_Mean_parsorbitalis_surfavg_20190429.txt.gz	genus.Sellimonas.id.14369	0.198038	0.632164	0.140958	0.257096	0.210162	43
ENIGMA3_mixed_se_wTHICK_Mean_bankssts_thickavg_20200522.txt.gz	genus..Eubacteriumnodatumgroup.id.11297	0.198064	0.15118	0.148723	0.355138	0.199096	45
ENIGMA3_mixed_se_wSA_Mean_caudalanteriorcingulate_surfavg_20190429.txt.gz	genus..Eubacteriumruminantiumgroup.id.11340	0.198322	0.923703	0.560905	0.737901	0.215776	42
ENIGMA3_mixed_se_wSA_Mean_bankssts_surfavg_20190429.txt.gz	phylum.Proteobacteria.id.2375	0.198401	0.740651	0.891256	0.582533	0.225294	36
ENIGMA3_mixed_se_wSA_Mean_bankssts_surfavg_20190429.txt.gz	class.Deltaproteobacteria.id.3087	0.198487	0.501488	0.402693	0.273271	0.229081	40
ENIGMA3_mixed_se_wSA_Mean_parsorbitalis_surfavg_20190429.txt.gz	family.Methanobacteriaceae.id.121	0.198591	0.666372	0.0691013	0.400305	0.186388	42
ENIGMA3_mixed_se_wSA_Mean_superiorfrontal_surfavg_20190429.txt.gz	genus.Streptococcus.id.1853	0.198674	0.410714	0.435475	0.674997	0.189399	49
ENIGMA3_mixed_se_wSA_Mean_pericalcarine_surfavg_20190429.txt.gz	family.ClostridialesvadinBB60group.id.11286	0.19869	0.591845	0.0545723	0.151446	0.187472	60
ENIGMA3_mixed_se_wTHICK_Mean_rostralanteriorcingulate_thickavg_20200522.txt.gz	genus.Victivallis.id.2256	0.198717	0.778652	0.253557	0.529227	0.205583	31
ENIGMA3_mixed_se_wSA_Mean_parsorbitalis_surfavg_20190429.txt.gz	class.Methanobacteria.id.119	0.198766	0.664997	0.0815058	0.384913	0.187965	42
ENIGMA3_mixed_se_wSA_Mean_parsorbitalis_surfavg_20190429.txt.gz	order.Methanobacteriales.id.120	0.198766	0.664997	0.0818124	0.390501	0.187965	42
ENIGMA3_mixed_se_wTHICK_Mean_precuneus_thickavg_20200522.txt.gz	family.Desulfovibrionaceae.id.3169	0.198879	0.236419	1	0.771278	0.200056	40
ENIGMA3_mixed_se_wSA_Mean_superiorparietal_surfavg_20190429.txt.gz	genus.RuminococcaceaeUCG010.id.11367	0.199017	0.622866	0.178209	0.446254	0.206458	44
ENIGMA3_mixed_se_wSA_Mean_inferiorparietal_surfavg_20190429.txt.gz	genus.Anaerostipes.id.1991	0.199161	0.0425257	0.12828	0.257068	0.20095	65
ENIGMA3_mixed_se_wTHICK_Mean_lingual_thickavg_20200522.txt.gz	genus.Bifidobacterium.id.436	0.199255	0.118	0.0902191	0.166806	0.201041	55
ENIGMA3_mixed_se_wSA_Mean_pericalcarine_surfavg_20190429.txt.gz	class.Deltaproteobacteria.id.3087	0.199472	0.978267	0.282733	0.763268	0.186275	40
ENIGMA3_mixed_se_wTHICK_Mean_parstriangularis_thickavg_20200522.txt.gz	genus.Holdemanella.id.11393	0.199566	0.89009	0.0963823	0.148861	0.195787	36
ENIGMA3_mixed_se_wTHICK_Mean_bankssts_thickavg_20200522.txt.gz	genus.Oscillospira.id.2064	0.199785	0.876366	0.779984	0.918646	0.207702	39
ENIGMA3_mixed_se_wTHICK_Mean_transversetemporal_thickavg_20200522.txt.gz	genus.Fusicatenibacter.id.11305	0.199842	0.783951	0.577532	0.815973	0.197549	51
ENIGMA3_mixed_se_wTHICK_Mean_middletemporal_thickavg_20200522.txt.gz	phylum.Lentisphaerae.id.2238	0.199911	0.673529	1	0.638761	0.202763	40
ENIGMA3_mixed_se_wSA_Mean_pericalcarine_surfavg_20190429.txt.gz	phylum.Bacteroidetes.id.905	0.199925	0.661431	0.527221	0.89668	0.204428	48
ENIGMA3_mixed_se_wTHICK_Mean_parahippocampal_thickavg_20200522.txt.gz	genus.Intestinimonas.id.2062	0.199957	0.393708	0.0160595	0.0786655	0.204869	42
ENIGMA3_mixed_se_wSA_Mean_caudalmiddlefrontal_surfavg_20190429.txt.gz	phylum.Lentisphaerae.id.2238	0.200002	0.653843	0.474041	0.200604	0.212952	39
ENIGMA3_mixed_se_wTHICK_Mean_caudalanteriorcingulate_thickavg_20200522.txt.gz	genus.LachnospiraceaeND3007group.id.11317	0.200082	0.615834	0.527162	0.874107	0.208089	33
ENIGMA3_mixed_se_wTHICK_Mean_paracentral_thickavg_20200522.txt.gz	genus.LachnospiraceaeNC2004group.id.11316	0.200118	0.533129	0.326491	0.71043	0.205084	44
ENIGMA3_mixed_se_wTHICK_Mean_rostralmiddlefrontal_thickavg_20200522.txt.gz	genus..Ruminococcustorquesgroup.id.14377	0.200124	0.508569	0.62772	0.95869	0.203819	48
ENIGMA3_mixed_se_wSA_Mean_frontalpole_surfavg_20190429.txt.gz	genus.FamilyXIIIUCG001.id.11294	0.200238	0.190328	0.358864	0.567217	0.195577	54
ENIGMA3_mixed_se_wSA_Mean_bankssts_surfavg_20190429.txt.gz	genus.Lachnospira.id.2004	0.200256	0.0381775	0.0442805	0.105481	0.231209	39
ENIGMA3_mixed_se_wTHICK_Mean_caudalanteriorcingulate_thickavg_20200522.txt.gz	genus.Actinomyces.id.423	0.200351	0.392479	0.936996	0.976362	0.201699	37
ENIGMA3_mixed_se_wTHICK_Mean_parsopercularis_thickavg_20200522.txt.gz	genus.Oscillospira.id.2064	0.200432	0.170356	0.565145	0.680719	0.200655	40
ENIGMA3_mixed_se_wSA_Mean_parsopercularis_surfavg_20190429.txt.gz	genus.Ruminiclostridium6.id.11356	0.200435	0.494248	0.200652	0.453079	0.231528	39
ENIGMA3_mixed_se_wTHICK_Mean_precentral_thickavg_20200522.txt.gz	order.Gastranaerophilales.id.1591	0.200478	0.281283	0.102238	0.307477	0.200518	28
ENIGMA3_mixed_se_wSA_Mean_caudalanteriorcingulate_surfavg_20190429.txt.gz	genus.Tyzzerella3.id.11335	0.200501	0.998781	0.27356	0.636723	0.195616	43
ENIGMA3_mixed_se_wTHICK_Mean_frontalpole_thickavg_20200522.txt.gz	genus.FamilyXIIIAD3011group.id.11293	0.200573	0.597471	0.461713	0.921321	0.202034	48
ENIGMA3_mixed_se_wTHICK_Mean_temporalpole_thickavg_20200522.txt.gz	genus.Flavonifractor.id.2059	0.200626	0.824279	0.256368	0.561224	0.198233	32
ENIGMA3_mixed_se_wTHICK_Mean_lateralorbitofrontal_thickavg_20200522.txt.gz	genus..Eubacteriumxylanophilumgroup.id.14375	0.200715	0.912055	0.541952	0.60208	0.202884	42
ENIGMA3_mixed_se_wTHICK_Mean_postcentral_thickavg_20200522.txt.gz	genus.Sutterella.id.2896	0.200718	0.597232	0.185283	0.433244	0.197455	37
ENIGMA3_mixed_se_wSA_Mean_lateraloccipital_surfavg_20190429.txt.gz	genus.Sellimonas.id.14369	0.200878	0.386949	0.320335	0.663487	0.192132	45
ENIGMA3_mixed_se_wTHICK_Mean_superiorfrontal_thickavg_20200522.txt.gz	genus.Adlercreutzia.id.812	0.200894	0.213711	0.0985483	0.272766	0.208417	34
ENIGMA3_mixed_se_wTHICK_Mean_bankssts_thickavg_20200522.txt.gz	genus.Butyricimonas.id.945	0.200923	0.170063	0.63033	0.965256	0.203435	45
ENIGMA3_mixed_se_wTHICK_Mean_lateralorbitofrontal_thickavg_20200522.txt.gz	genus.Collinsella.id.815	0.200932	0.537238	0.454326	0.936809	0.198171	46
ENIGMA3_mixed_se_wTHICK_Mean_parstriangularis_thickavg_20200522.txt.gz	genus.Flavonifractor.id.2059	0.200938	0.443956	0.145403	0.402011	0.199213	31
ENIGMA3_mixed_se_wSA_Mean_rostralmiddlefrontal_surfavg_20190429.txt.gz	genus..Eubacteriumcoprostanoligenesgroup.id.11375	0.200989	0.583805	0.115974	0.243412	0.192873	48
ENIGMA3_mixed_se_wSA_Mean_paracentral_surfavg_20190429.txt.gz	genus.LachnospiraceaeNK4A136group.id.11319	0.200994	0.309218	0.190642	0.403195	0.192355	50
ENIGMA3_mixed_se_wSA_Mean_lingual_surfavg_20190429.txt.gz	family.Prevotellaceae.id.960	0.201054	0.0531343	0.602549	0.763976	0.19077	51
ENIGMA3_mixed_se_wSA_Mean_superiortemporal_surfavg_20190429.txt.gz	genus.RuminococcaceaeUCG011.id.11368	0.201083	0.689351	0.62731	0.603312	0.196568	35
ENIGMA3_mixed_se_wSA_Mean_posteriorcingulate_surfavg_20190429.txt.gz	genus.Prevotella9.id.11183	0.201111	0.0604001	0.330588	0.239787	0.2002	56
ENIGMA3_mixed_se_wTHICK_Mean_superiortemporal_thickavg_20200522.txt.gz	class.Verrucomicrobiae.id.4029	0.201196	0.791578	0.153701	0.36251	0.20368	51
ENIGMA3_mixed_se_wTHICK_Mean_superiortemporal_thickavg_20200522.txt.gz	order.Verrucomicrobiales.id.4030	0.201196	0.791578	0.169502	0.366672	0.20368	51
ENIGMA3_mixed_se_wSA_Mean_rostralanteriorcingulate_surfavg_20190429.txt.gz	genus.LachnospiraceaeNC2004group.id.11316	0.201268	0.0960909	0.31853	0.413314	0.184879	45
ENIGMA3_mixed_se_wSA_Mean_insula_surfavg_20190429.txt.gz	order.Burkholderiales.id.2874	0.201316	0.431331	0.316006	0.0516975	0.203674	50
ENIGMA3_mixed_se_wTHICK_Mean_supramarginal_thickavg_20200522.txt.gz	phylum.Lentisphaerae.id.2238	0.201397	0.170753	0.449697	0.798483	0.204059	40
ENIGMA3_mixed_se_wTHICK_Mean_supramarginal_thickavg_20200522.txt.gz	genus.Akkermansia.id.4037	0.201403	0.939575	0.131617	0.209566	0.203551	50
ENIGMA3_mixed_se_wTHICK_Mean_lateralorbitofrontal_thickavg_20200522.txt.gz	genus.Holdemanella.id.11393	0.201445	0.572684	0.214273	0.408479	0.201309	35
ENIGMA3_mixed_se_wSA_Mean_precentral_surfavg_20190429.txt.gz	family.FamilyXIII.id.1957	0.201537	0.312904	0.2267	0.564513	0.202009	42
ENIGMA3_mixed_se_wSA_Mean_medialorbitofrontal_surfavg_20190429.txt.gz	genus.Catenibacterium.id.2153	0.201553	0.601748	0.568718	0.862479	0.206372	28
ENIGMA3_mixed_se_wTHICK_Mean_cuneus_thickavg_20200522.txt.gz	genus.Terrisporobacter.id.11348	0.201587	0.647421	0.383067	0.684603	0.205024	35
ENIGMA3_mixed_se_wSA_Mean_parsopercularis_surfavg_20190429.txt.gz	family.Prevotellaceae.id.960	0.201651	0.625604	0.124782	0.26275	0.157851	49
ENIGMA3_mixed_se_wTHICK_Mean_posteriorcingulate_thickavg_20200522.txt.gz	genus.Coprobacter.id.949	0.201747	0.251353	0.786932	0.892349	0.200234	44
ENIGMA3_mixed_se_wTHICK_Mean_pericalcarine_thickavg_20200522.txt.gz	genus.Marvinbryantia.id.2005	0.201834	0.581069	0.354427	0.481285	0.206901	41
ENIGMA3_mixed_se_wSA_Mean_caudalanteriorcingulate_surfavg_20190429.txt.gz	genus.Butyricimonas.id.945	0.202111	0.71438	0.204942	0.430403	0.227392	46
ENIGMA3_mixed_se_wSA_Mean_lingual_surfavg_20190429.txt.gz	family.ClostridialesvadinBB60group.id.11286	0.202121	0.88667	0.257276	0.388289	0.192115	60
ENIGMA3_mixed_se_wTHICK_Mean_parstriangularis_thickavg_20200522.txt.gz	genus.RuminococcaceaeUCG013.id.11370	0.202131	0.0695623	0.158012	0.148523	0.200146	48
ENIGMA3_mixed_se_wSA_Mean_lingual_surfavg_20190429.txt.gz	genus.Tyzzerella3.id.11335	0.202165	0.53991	0.261473	0.250962	0.194225	44
ENIGMA3_mixed_se_wTHICK_Mean_isthmuscingulate_thickavg_20200522.txt.gz	family.Streptococcaceae.id.1850	0.202313	0.549952	0.174451	0.273115	0.205623	40
ENIGMA3_mixed_se_wSA_Mean_middletemporal_surfavg_20190429.txt.gz	class.Gammaproteobacteria.id.3303	0.202419	0.790158	0.559668	0.998945	0.192555	41
ENIGMA3_mixed_se_wTHICK_Mean_parsopercularis_thickavg_20200522.txt.gz	family.Peptostreptococcaceae.id.2042	0.202421	0.640756	0.723941	0.979531	0.189219	51
ENIGMA3_mixed_se_wSA_Mean_frontalpole_surfavg_20190429.txt.gz	genus.Coprococcus2.id.11302	0.202423	0.123076	0.144458	0.424504	0.194865	37
ENIGMA3_mixed_se_wTHICK_Mean_parsorbitalis_thickavg_20200522.txt.gz	class.Bacteroidia.id.912	0.202842	0.178935	0.71805	0.717599	0.20194	45
ENIGMA3_mixed_se_wTHICK_Mean_parsorbitalis_thickavg_20200522.txt.gz	order.Bacteroidales.id.913	0.202842	0.178935	0.721541	0.732586	0.20194	45
ENIGMA3_mixed_se_wTHICK_Mean_paracentral_thickavg_20200522.txt.gz	genus.Phascolarctobacterium.id.2168	0.203012	0.77073	0.251847	0.576845	0.205597	47
ENIGMA3_mixed_se_wTHICK_Mean_paracentral_thickavg_20200522.txt.gz	family.Lachnospiraceae.id.1987	0.203049	0.499013	0.0982679	0.239805	0.207624	56
ENIGMA3_mixed_se_wSA_Mean_postcentral_surfavg_20190429.txt.gz	genus.Phascolarctobacterium.id.2168	0.203285	0.669499	0.339148	0.862406	0.193807	47
ENIGMA3_mixed_se_wSA_Mean_rostralanteriorcingulate_surfavg_20190429.txt.gz	genus.Slackia.id.825	0.203393	0.0776227	0.766739	0.84319	0.19641	31
ENIGMA3_mixed_se_wSA_Mean_superiorparietal_surfavg_20190429.txt.gz	genus.Oscillibacter.id.2063	0.203417	0.737988	0.603347	0.93671	0.193142	47
ENIGMA3_mixed_se_wTHICK_Mean_caudalmiddlefrontal_thickavg_20200522.txt.gz	genus..Eubacteriumxylanophilumgroup.id.14375	0.203605	0.678032	0.195853	0.350655	0.202533	38
ENIGMA3_mixed_se_wSA_Mean_parstriangularis_surfavg_20190429.txt.gz	genus..Eubacteriumfissicatenagroup.id.14373	0.20379	0.301157	0.133237	0.307513	0.193368	32
ENIGMA3_mixed_se_wSA_Mean_posteriorcingulate_surfavg_20190429.txt.gz	genus.Slackia.id.825	0.204052	0.434522	0.297249	0.232864	0.19533	29
ENIGMA3_mixed_se_wTHICK_Mean_fusiform_thickavg_20200522.txt.gz	genus.Veillonella.id.2198	0.204144	0.763274	0.503239	0.487583	0.2117	63
ENIGMA3_mixed_se_wSA_Mean_inferiortemporal_surfavg_20190429.txt.gz	genus.Slackia.id.825	0.204154	0.600041	0.630448	0.894823	0.198051	30
ENIGMA3_mixed_se_wTHICK_Mean_isthmuscingulate_thickavg_20200522.txt.gz	genus.Haemophilus.id.3698	0.204195	0.0260103	0.0823695	0.0895897	0.208389	42
ENIGMA3_mixed_se_wSA_Mean_transversetemporal_surfavg_20190429.txt.gz	genus.Lactococcus.id.1851	0.204232	0.699261	0.169763	0.471896	0.20026	43
ENIGMA3_mixed_se_wTHICK_Mean_frontalpole_thickavg_20200522.txt.gz	genus.Hungatella.id.11306	0.204409	0.542379	0.608762	0.990212	0.206839	41
ENIGMA3_mixed_se_wTHICK_Mean_rostralmiddlefrontal_thickavg_20200522.txt.gz	genus.CandidatusSoleaferrea.id.11350	0.204482	0.0376844	0.578111	0.871611	0.207122	39
ENIGMA3_mixed_se_wSA_Mean_parahippocampal_surfavg_20190429.txt.gz	genus.Anaerofilum.id.2053	0.204657	0.756815	0.204218	0.536813	0.19569	38
ENIGMA3_mixed_se_wTHICK_Mean_lateraloccipital_thickavg_20200522.txt.gz	genus.Veillonella.id.2198	0.204667	0.170077	0.434931	0.985013	0.205174	58
ENIGMA3_mixed_se_wSA_Mean_frontalpole_surfavg_20190429.txt.gz	genus.Prevotella7.id.11182	0.204862	0.546481	0.320123	0.862571	0.201433	34
ENIGMA3_mixed_se_wTHICK_Mean_parahippocampal_thickavg_20200522.txt.gz	family.Ruminococcaceae.id.2050	0.204882	0.903366	0.289321	0.37029	0.201848	42
ENIGMA3_mixed_se_wSA_Mean_precuneus_surfavg_20190429.txt.gz	genus.Peptococcus.id.2037	0.2049	0.281765	0.22238	0.558574	0.193988	39
ENIGMA3_mixed_se_wTHICK_Mean_supramarginal_thickavg_20200522.txt.gz	class.Verrucomicrobiae.id.4029	0.204983	0.92832	0.253982	0.210868	0.207404	51
ENIGMA3_mixed_se_wTHICK_Mean_supramarginal_thickavg_20200522.txt.gz	order.Verrucomicrobiales.id.4030	0.204983	0.92832	0.241311	0.221738	0.207404	51
ENIGMA3_mixed_se_wTHICK_Mean_inferiortemporal_thickavg_20200522.txt.gz	genus.Erysipelatoclostridium.id.11381	0.205171	0.971655	0.541865	0.926561	0.207521	40
ENIGMA3_mixed_se_wTHICK_Mean_precuneus_thickavg_20200522.txt.gz	family.ClostridialesvadinBB60group.id.11286	0.205553	0.30733	0.22544	0.510607	0.211012	59
ENIGMA3_mixed_se_wTHICK_Mean_entorhinal_thickavg_20200522.txt.gz	genus.Ruminiclostridium5.id.11355	0.205589	0.492994	0.126529	0.391221	0.200985	43
ENIGMA3_mixed_se_wSA_Mean_entorhinal_surfavg_20190429.txt.gz	genus.Intestinibacter.id.11345	0.205599	0.307151	0.850648	0.0787416	0.18749	47
ENIGMA3_mixed_se_wSA_Mean_lingual_surfavg_20190429.txt.gz	genus..Eubacteriumoxidoreducensgroup.id.11339	0.205603	0.90199	0.329262	0.460114	0.198233	30
ENIGMA3_mixed_se_wTHICK_Mean_caudalanteriorcingulate_thickavg_20200522.txt.gz	genus..Eubacteriumruminantiumgroup.id.11340	0.20561	0.531726	0.0497467	0.112225	0.205649	38
ENIGMA3_mixed_se_wSA_Mean_superiortemporal_surfavg_20190429.txt.gz	genus.Actinomyces.id.423	0.205642	0.126101	0.204891	0.373817	0.236422	41
ENIGMA3_mixed_se_wSA_Mean_insula_surfavg_20190429.txt.gz	genus.Flavonifractor.id.2059	0.205681	0.202383	0.485072	0.697361	0.225711	31
ENIGMA3_mixed_se_wSA_Mean_cuneus_surfavg_20190429.txt.gz	genus.Blautia.id.1992	0.205697	0.345827	0.225963	0.445501	0.2217	49
ENIGMA3_mixed_se_wSA_Mean_superiorparietal_surfavg_20190429.txt.gz	genus.Sutterella.id.2896	0.205701	0.181208	0.60227	0.692135	0.204878	41
ENIGMA3_mixed_se_wSA_Mean_lateralorbitofrontal_surfavg_20190429.txt.gz	genus.RuminococcaceaeUCG011.id.11368	0.205826	0.0378888	0.852629	0.117877	0.194281	38
ENIGMA3_mixed_se_wSA_Mean_posteriorcingulate_surfavg_20190429.txt.gz	family.Rikenellaceae.id.967	0.205984	0.603796	0.251023	0.551565	0.195376	55
ENIGMA3_mixed_se_wTHICK_Mean_supramarginal_thickavg_20200522.txt.gz	genus.Parabacteroides.id.954	0.206196	0.295311	0.499783	0.723163	0.212471	46
ENIGMA3_mixed_se_wSA_Mean_bankssts_surfavg_20190429.txt.gz	family.Clostridiaceae1.id.1869	0.206198	0.814414	0.182431	0.297389	0.205337	47
ENIGMA3_mixed_se_wTHICK_Mean_transversetemporal_thickavg_20200522.txt.gz	class.Alphaproteobacteria.id.2379	0.20623	0.524178	0.549881	0.802329	0.20549	33
ENIGMA3_mixed_se_wTHICK_Mean_pericalcarine_thickavg_20200522.txt.gz	genus.Roseburia.id.2012	0.206255	0.290732	0.142602	0.475276	0.203113	54
ENIGMA3_mixed_se_wSA_Mean_frontalpole_surfavg_20190429.txt.gz	family.Lactobacillaceae.id.1836	0.20634	0.46972	0.532487	0.79109	0.229978	38
ENIGMA3_mixed_se_wTHICK_Mean_transversetemporal_thickavg_20200522.txt.gz	genus..Eubacteriumfissicatenagroup.id.14373	0.206474	0.0820922	0.789951	0.802858	0.213408	33
ENIGMA3_mixed_se_wTHICK_Mean_pericalcarine_thickavg_20200522.txt.gz	genus.RuminococcaceaeUCG010.id.11367	0.20651	0.861532	0.346358	0.589369	0.203753	41
ENIGMA3_mixed_se_wTHICK_Mean_lateraloccipital_thickavg_20200522.txt.gz	genus.Desulfovibrio.id.3173	0.206716	0.878498	0.272292	0.727723	0.212794	45
ENIGMA3_mixed_se_wTHICK_Mean_supramarginal_thickavg_20200522.txt.gz	family.Victivallaceae.id.2255	0.206786	0.630045	0.252815	0.468874	0.211024	39
ENIGMA3_mixed_se_wTHICK_Mean_rostralanteriorcingulate_thickavg_20200522.txt.gz	genus.Ruminococcus1.id.11373	0.206933	0.719918	0.67719	0.926606	0.211574	54
ENIGMA3_mixed_se_wTHICK_Mean_parstriangularis_thickavg_20200522.txt.gz	family.Streptococcaceae.id.1850	0.207008	0.653057	0.220675	0.417108	0.214275	41
ENIGMA3_mixed_se_wSA_Mean_posteriorcingulate_surfavg_20190429.txt.gz	genus.Akkermansia.id.4037	0.207083	0.429689	0.645675	0.499119	0.205563	50
ENIGMA3_mixed_se_wTHICK_Mean_medialorbitofrontal_thickavg_20200522.txt.gz	class.Bacteroidia.id.912	0.207122	0.964148	0.135941	0.0914859	0.206504	47
ENIGMA3_mixed_se_wTHICK_Mean_medialorbitofrontal_thickavg_20200522.txt.gz	order.Bacteroidales.id.913	0.207122	0.964148	0.161648	0.0692729	0.206504	47
ENIGMA3_mixed_se_wTHICK_Mean_rostralmiddlefrontal_thickavg_20200522.txt.gz	genus.Dialister.id.2183	0.207349	0.848111	0.366847	0.996335	0.210789	49
ENIGMA3_mixed_se_wTHICK_Mean_rostralmiddlefrontal_thickavg_20200522.txt.gz	order.NB1n.id.3953	0.207354	0.173041	0.189947	0.380022	0.210082	47
ENIGMA3_mixed_se_wTHICK_Mean_caudalanteriorcingulate_thickavg_20200522.txt.gz	order.Burkholderiales.id.2874	0.207581	0.466868	0.15219	0.122754	0.209826	45
ENIGMA3_mixed_se_wTHICK_Mean_superiortemporal_thickavg_20200522.txt.gz	genus.Holdemanella.id.11393	0.207655	0.895112	0.10238	0.128904	0.210921	36
ENIGMA3_mixed_se_wSA_Mean_lingual_surfavg_20190429.txt.gz	genus.LachnospiraceaeUCG008.id.11328	0.207822	0.736504	0.0534261	0.153293	0.203521	44
ENIGMA3_mixed_se_wTHICK_Mean_bankssts_thickavg_20200522.txt.gz	genus.Lachnospira.id.2004	0.207843	0.735808	0.908125	0.360306	0.212174	42
ENIGMA3_mixed_se_wSA_Mean_caudalmiddlefrontal_surfavg_20190429.txt.gz	genus.ErysipelotrichaceaeUCG003.id.11384	0.207891	0.730003	0.194484	0.60069	0.199299	46
ENIGMA3_mixed_se_wSA_Mean_lateralorbitofrontal_surfavg_20190429.txt.gz	genus.ChristensenellaceaeR.7group.id.11283	0.208026	0.929131	0.511918	0.927801	0.208641	48
ENIGMA3_mixed_se_wTHICK_Mean_frontalpole_thickavg_20200522.txt.gz	genus.Roseburia.id.2012	0.208161	0.769553	0.429973	0.925176	0.211304	51
ENIGMA3_mixed_se_wTHICK_Mean_entorhinal_thickavg_20200522.txt.gz	family.Rikenellaceae.id.967	0.208249	0.622716	0.926567	0.802796	0.204502	52
ENIGMA3_mixed_se_wSA_Mean_entorhinal_surfavg_20190429.txt.gz	family.Peptococcaceae.id.2024	0.20838	0.781189	0.117875	0.387312	0.215988	36
ENIGMA3_mixed_se_wSA_Mean_precuneus_surfavg_20190429.txt.gz	family.FamilyXIII.id.1957	0.208382	0.447145	0.228041	0.376195	0.213289	43
ENIGMA3_mixed_se_wSA_Mean_caudalanteriorcingulate_surfavg_20190429.txt.gz	genus.Holdemania.id.2157	0.208639	0.266566	0.503741	0.788091	0.199809	42
ENIGMA3_mixed_se_wTHICK_Mean_parstriangularis_thickavg_20200522.txt.gz	genus.LachnospiraceaeND3007group.id.11317	0.208901	0.374645	0.722439	0.941854	0.212797	35
ENIGMA3_mixed_se_wTHICK_Mean_superiorfrontal_thickavg_20200522.txt.gz	genus.Marvinbryantia.id.2005	0.208911	0.148958	0.489023	0.975437	0.210679	41
ENIGMA3_mixed_se_wSA_Mean_lingual_surfavg_20190429.txt.gz	genus.Prevotella9.id.11183	0.208946	0.437806	0.528783	0.83544	0.195099	57
ENIGMA3_mixed_se_wTHICK_Mean_superiorfrontal_thickavg_20200522.txt.gz	genus.Peptococcus.id.2037	0.209045	0.344002	0.548887	0.908674	0.213645	39
ENIGMA3_mixed_se_wSA_Mean_precentral_surfavg_20190429.txt.gz	genus.Ruminiclostridium5.id.11355	0.209087	0.450546	0.335224	0.887227	0.1974	41
ENIGMA3_mixed_se_wSA_Mean_frontalpole_surfavg_20190429.txt.gz	class.Negativicutes.id.2164	0.209116	0.517638	0.813154	0.947182	0.200665	51
ENIGMA3_mixed_se_wSA_Mean_frontalpole_surfavg_20190429.txt.gz	order.Selenomonadales.id.2165	0.209116	0.517638	0.812222	0.949065	0.200665	51
ENIGMA3_mixed_se_wSA_Mean_parstriangularis_surfavg_20190429.txt.gz	class.Clostridia.id.1859	0.209206	0.749087	0.713689	0.665529	0.201429	45
ENIGMA3_mixed_se_wSA_Mean_parstriangularis_surfavg_20190429.txt.gz	genus.Ruminiclostridium5.id.11355	0.20928	0.438039	0.10138	0.191112	0.199077	42
ENIGMA3_mixed_se_wTHICK_Mean_entorhinal_thickavg_20200522.txt.gz	genus.Coprobacter.id.949	0.209577	0.742178	0.212088	0.580395	0.210002	45
ENIGMA3_mixed_se_wSA_Mean_fusiform_surfavg_20190429.txt.gz	genus.Olsenella.id.822	0.209579	0.514998	0.389983	0.957504	0.200972	34
ENIGMA3_mixed_se_wTHICK_Mean_bankssts_thickavg_20200522.txt.gz	genus.Butyrivibrio.id.1993	0.209669	0.771812	0.149308	0.307683	0.212237	45
ENIGMA3_mixed_se_wSA_Mean_rostralanteriorcingulate_surfavg_20190429.txt.gz	phylum.Proteobacteria.id.2375	0.209724	0.414861	0.52835	0.783297	0.199676	39
ENIGMA3_mixed_se_wSA_Mean_inferiorparietal_surfavg_20190429.txt.gz	genus.Eisenbergiella.id.11304	0.209728	0.489308	0.495068	0.741609	0.240546	38
ENIGMA3_mixed_se_wTHICK_Mean_fusiform_thickavg_20200522.txt.gz	genus.RuminococcaceaeNK4A214group.id.11358	0.209802	0.574644	0.262937	0.489632	0.219678	47
ENIGMA3_mixed_se_wSA_Mean_medialorbitofrontal_surfavg_20190429.txt.gz	genus.Marvinbryantia.id.2005	0.209822	0.37627	0.365834	0.846965	0.198286	43
ENIGMA3_mixed_se_wSA_Mean_supramarginal_surfavg_20190429.txt.gz	genus.Olsenella.id.822	0.209863	0.718133	0.152539	0.293119	0.204332	31
ENIGMA3_mixed_se_wSA_Mean_medialorbitofrontal_surfavg_20190429.txt.gz	genus.RuminococcaceaeUCG014.id.11371	0.209987	0.0596195	0.406844	0.20095	0.184175	41
ENIGMA3_mixed_se_wSA_Mean_superiorfrontal_surfavg_20190429.txt.gz	family.Streptococcaceae.id.1850	0.210081	0.389319	0.430841	0.834195	0.220127	41
ENIGMA3_mixed_se_wSA_Mean_temporalpole_surfavg_20190429.txt.gz	family.Peptostreptococcaceae.id.2042	0.210261	0.293416	0.424315	0.552978	0.200659	49
ENIGMA3_mixed_se_wSA_Mean_middletemporal_surfavg_20190429.txt.gz	genus..Eubacteriumrectalegroup.id.14374	0.210262	0.964966	0.548952	0.913541	0.198986	45
ENIGMA3_mixed_se_wTHICK_Mean_rostralanteriorcingulate_thickavg_20200522.txt.gz	order.Clostridiales.id.1863	0.210398	0.367092	0.206594	0.508155	0.211524	45
ENIGMA3_mixed_se_wTHICK_Mean_parsopercularis_thickavg_20200522.txt.gz	genus.Lactobacillus.id.1837	0.210481	0.131253	0.23827	0.317146	0.21527	38
ENIGMA3_mixed_se_wTHICK_Mean_caudalanteriorcingulate_thickavg_20200522.txt.gz	genus.Alloprevotella.id.961	0.210511	0.54139	0.458135	0.746231	0.218709	29
[truncated: 11,330 more rows]

## Sheet: S2
MR result filter
measurements	area	lope	exposure	bac_name	id	pval_IVW	pval_MR Egger	pval_Weighted median	pval_Weighted mode	pval_ML	nsnp
wSA	fusiform	Temporal	5_genus	Dorea	1997	0.000904049	0.737951	0.0508394	0.47414	0.000826523	49
wSA	medialorbitofrontal	Frontal	2_class	Mollicutes	3920	0.00196646	0.80346	0.0714467	0.477988	0.0017055	42
wSA	medialorbitofrontal	Frontal	1_phylum	Tenericutes	3919	0.00196646	0.80346	0.0782698	0.495795	0.0017055	42
wSA	lingual	Occipital	5_genus	Faecalibacterium	2057	0.00233471	0.421584	0.238441	0.620599	0.00413428	42
wSA	lateraloccipital	Occipital	5_genus	Eubacteriumfissicatenagroup	14373	0.00358953	0.712388	0.0239887	0.0587577	0.00296409	34
wSA	caudalmiddlefrontal	Frontal	5_genus	Romboutsia	11347	0.00379183	0.231815	0.0621425	0.258484	0.00323445	46
wSA	rostralmiddlefrontal	Frontal	4_family	Lachnospiraceae	1987	0.00427298	0.37657	0.242257	0.954485	0.00408015	57
wSA	lateralorbitofrontal	Frontal	2_class	Mollicutes	3920	0.00463149	0.153126	0.277509	0.629438	0.0042924	40
wSA	lateralorbitofrontal	Frontal	1_phylum	Tenericutes	3919	0.00463149	0.153126	0.278917	0.621358	0.0042924	40
wSA	superiorfrontal	Frontal	5_genus	RuminococcaceaeUCG003	11361	0.00562908	0.0348697	0.00724834	0.0375704	0.00511999	45
wSA	insula	Temporal	5_genus	Eubacteriumventriosumgroup	11341	0.00575371	0.0588365	0.136535	0.601171	0.00516438	57
wSA	lateralorbitofrontal	Frontal	5_genus	Intestinimonas	2062	0.00612408	0.544781	0.0286713	0.265477	0.00510168	44
wSA	superiorfrontal	Frontal	3_order	NB1n	3953	0.00658176	0.102516	0.298024	0.793594	0.00619509	50
wSA	superiorparietal	Parietal	5_genus	RuminococcaceaeUCG009	11366	0.00777512	0.849468	0.106422	0.587262	0.00807044	35
wSA	lingual	Occipital	5_genus	Coprococcus1	11301	0.00946985	0.963038	0.0221806	0.12732	0.0102027	46
wSA	caudalanteriorcingulate	Frontal	5_genus	Methanobrevibacter	123	0.00992157	0.481075	0.0131987	0.0739887	0.00874819	44
wSA	caudalmiddlefrontal	Frontal	4_family	Peptostreptococcaceae	2042	0.010056	0.174561	0.15875	0.489191	0.0086823	51
wSA	superiortemporal	Temporal	1_phylum	Firmicutes	1672	0.0102253	0.10842	0.0109361	0.0802261	0.0103897	49
wSA	transversetemporal	Temporal	5_genus	Eubacteriumruminantiumgroup	11340	0.010624	0.321182	0.0992229	0.67808	0.00988369	43
wSA	bankssts	Temporal	5_genus	Collinsella	815	0.010864	0.470673	0.0475781	0.716656	0.0172873	40
wSA	parstriangularis	Frontal	5_genus	Prevotella9	11183	0.0112498	0.144745	0.142328	0.647685	0.0105991	56
wSA	caudalanteriorcingulate	Frontal	5_genus	Barnesiella	944	0.0113406	0.0500228	0.0233663	0.0901165	0.00904893	40
wSA	cuneus	Occipital	5_genus	RuminococcaceaeUCG009	11366	0.0119357	0.623303	0.0807295	0.587019	0.0105462	40
wSA	transversetemporal	Temporal	5_genus	Faecalibacterium	2057	0.0130131	0.27744	0.0782646	0.0717899	0.0140316	41
wSA	insula	Temporal	4_family	Peptostreptococcaceae	2042	0.0142518	0.493352	0.14331	0.598595	0.0143334	52
wSA	isthmuscingulate	Parietal	5_genus	Roseburia	2012	0.0144233	0.764814	0.265106	0.715409	0.0134747	53
wSA	isthmuscingulate	Parietal	5_genus	Marvinbryantia	2005	0.0146069	0.0482136	0.0881915	0.0571144	0.0207813	40
wSA	inferiortemporal	Temporal	4_family	Bacteroidaceae	917	0.0151603	0.650609	0.118518	0.762371	0.0143573	46
wSA	inferiortemporal	Temporal	5_genus	Bacteroides	918	0.0151603	0.650609	0.127823	0.737006	0.0143573	46
wSA	parsorbitalis	Frontal	3_order	Lactobacillales	1800	0.0154101	0.364885	0.0234715	0.137249	0.0146193	47
wSA	superiorfrontal	Frontal	5_genus	LachnospiraceaeUCG008	11328	0.0155617	0.0741127	0.0366624	0.239869	0.0229311	45
wSA	rostralanteriorcingulate	Frontal	5_genus	Coprococcus1	11301	0.0155812	0.914333	0.0144528	0.0479705	0.0183207	48
wSA	lingual	Occipital	5_genus	CandidatusSoleaferrea	11350	0.015628	0.343194	0.254973	0.795977	0.0134719	40
wSA	superiorfrontal	Frontal	5_genus	Eggerthella	819	0.016081	0.639602	0.0113254	0.160465	0.016112	52
wSA	caudalmiddlefrontal	Frontal	5_genus	Ruminococcusgnavusgroup	14376	0.0166206	0.291623	0.0539528	0.50963	0.015444	52
wSA	pericalcarine	Occipital	5_genus	Romboutsia	11347	0.0168554	0.164279	0.048435	0.215358	0.0170509	47
wSA	temporalpole	Temporal	5_genus	Allisonella	2174	0.0173114	0.432499	0.0413996	0.0364445	0.0242462	33
wSA	transversetemporal	Temporal	5_genus	ErysipelotrichaceaeUCG003	11384	0.0175105	0.139362	0.0135206	0.118037	0.0159355	42
wSA	inferiortemporal	Temporal	5_genus	Oscillibacter	2063	0.0176386	0.402455	0.0644321	0.077365	0.0148517	48
wSA	lateraloccipital	Occipital	4_family	Veillonellaceae	2172	0.0184993	0.467728	0.378452	0.908584	0.0189857	49
wSA	caudalanteriorcingulate	Frontal	5_genus	Ruminiclostridium6	11356	0.0185539	0.654009	0.0359478	0.102243	0.0251436	41
wSA	precuneus	Parietal	5_genus	Oxalobacter	2978	0.0186762	0.169	0.0212875	0.134411	0.0168521	43
wSA	cuneus	Occipital	4_family	Lactobacillaceae	1836	0.0190968	0.831686	0.145098	0.397813	0.0179624	36
wSA	supramarginal	Parietal	4_family	Oxalobacteraceae	2966	0.0197464	0.953645	0.0536376	0.184885	0.0173505	46
wSA	inferiortemporal	Temporal	5_genus	Sellimonas	14369	0.0199809	0.224633	0.152767	0.271939	0.0179068	46
wSA	parahippocampal	Temporal	5_genus	Holdemania	2157	0.0205681	0.865117	0.0176867	0.0914931	0.026186	38
wSA	lateraloccipital	Occipital	4_family	ClostridialesvadinBB60group	11286	0.0215238	0.708608	0.142677	0.611128	0.0194654	57
wSA	fusiform	Temporal	5_genus	Faecalibacterium	2057	0.0218354	0.795838	0.166675	0.346701	0.0316768	41
wSA	precentral	Frontal	5_genus	Lachnoclostridium	11308	0.0218463	0.940507	0.0466244	0.280374	0.0197713	55
wSA	parsopercularis	Frontal	5_genus	DefluviitaleaceaeUCG011	11287	0.0224691	0.182228	0.14318	0.799869	0.0204455	46
wSA	superiorfrontal	Frontal	2_class	Mollicutes	3920	0.022569	0.108362	0.112428	0.387636	0.0192081	41
wSA	superiorfrontal	Frontal	1_phylum	Tenericutes	3919	0.022569	0.108362	0.10691	0.338694	0.0192081	41
wSA	bankssts	Temporal	5_genus	Fusicatenibacter	11305	0.0225773	0.333909	0.062475	0.713603	0.0206534	52
wSA	superiorparietal	Parietal	5_genus	Turicibacter	2162	0.0237689	0.500992	0.0690043	0.43535	0.0210029	44
wSA	superiorfrontal	Frontal	5_genus	Faecalibacterium	2057	0.0240846	0.734304	0.359297	0.969111	0.0219713	41
wSA	frontalpole	Frontal	3_order	Burkholderiales	2874	0.0243225	0.630892	0.434816	0.889442	0.0225756	46
wSA	cuneus	Occipital	5_genus	RuminococcaceaeUCG002	11360	0.0255439	0.277707	0.0246594	0.241419	0.0234879	45
wSA	medialorbitofrontal	Frontal	2_class	Coriobacteriia	809	0.0259293	0.0901336	0.0748275	0.196225	0.0266327	64
wSA	medialorbitofrontal	Frontal	4_family	Coriobacteriaceae	811	0.0259293	0.0901336	0.0643724	0.194854	0.0266327	64
wSA	medialorbitofrontal	Frontal	3_order	Coriobacteriales	810	0.0259293	0.0901336	0.0793382	0.189247	0.0266327	64
wSA	parsopercularis	Frontal	5_genus	Methanobrevibacter	123	0.0261472	0.381713	0.0624331	0.0503814	0.0239107	40
wSA	paracentral	Frontal	5_genus	Anaerotruncus	2054	0.0262747	0.163861	0.120302	0.497005	0.0367716	45
wSA	inferiortemporal	Temporal	4_family	Christensenellaceae	1866	0.0266579	0.116626	0.0446768	0.280455	0.0253745	51
wSA	superiorfrontal	Frontal	4_family	Acidaminococcaceae	2166	0.0268913	0.180454	0.260427	0.796483	0.0309751	35
wSA	lateraloccipital	Occipital	5_genus	FamilyXIIIAD3011group	11293	0.0272946	0.965517	0.0205752	0.124477	0.0252438	46
wSA	middletemporal	Temporal	3_order	NB1n	3953	0.0277929	0.142175	0.0246705	0.25853	0.0295348	51
wSA	transversetemporal	Temporal	5_genus	Oscillibacter	2063	0.0278744	0.172268	0.241963	0.629078	0.0254532	46
wSA	superiorparietal	Parietal	4_family	Peptococcaceae	2024	0.028073	0.407755	0.0778307	0.208143	0.0419455	38
wTHICK	parsopercularis	Frontal	3_order	Gastranaerophilales	1591	0.00232976	0.215893	0.026202	0.0353959	0.00267394	31
wTHICK	parsopercularis	Frontal	2_class	Melainabacteria	1589	0.00267962	0.213083	0.0168636	0.0425881	0.0030484	31
wTHICK	parahippocampal	Temporal	5_genus	RuminococcaceaeUCG002	11360	0.00273433	0.483852	0.0172067	0.166875	0.00290627	46
wTHICK	lateralorbitofrontal	Frontal	5_genus	RuminococcaceaeUCG004	11362	0.00284473	0.320391	0.00203378	0.0489521	0.00289811	40
wTHICK	entorhinal	Temporal	3_order	MollicutesRF9	11579	0.0030174	0.999591	0.0122925	0.156054	0.00378656	43
wTHICK	caudalanteriorcingulate	Frontal	5_genus	Catenibacterium	2153	0.00353825	0.596478	0.00409215	0.0654953	0.00439104	30
wTHICK	middletemporal	Temporal	5_genus	FamilyXIIIUCG001	11294	0.00365637	0.66465	0.0505662	0.940002	0.0043339	54
wTHICK	superiortemporal	Temporal	2_class	Negativicutes	2164	0.00602746	0.268053	0.269542	0.918885	0.00631488	49
wTHICK	superiortemporal	Temporal	3_order	Selenomonadales	2165	0.00602746	0.268053	0.264523	0.91731	0.00631488	49
wTHICK	parsopercularis	Frontal	5_genus	Eubacteriumxylanophilumgroup	14375	0.00662838	0.188986	0.0453859	0.13602	0.00786298	40
wTHICK	parahippocampal	Temporal	4_family	Desulfovibrionaceae	3169	0.0069416	0.323219	0.000109814	0.0292088	0.00687189	42
wTHICK	superiortemporal	Temporal	5_genus	Marvinbryantia	2005	0.00780392	0.795605	0.0527421	0.381131	0.00900069	39
wTHICK	parahippocampal	Temporal	3_order	Desulfovibrionales	3156	0.008795	0.241152	0.00128486	0.0309111	0.00901217	41
wTHICK	frontalpole	Frontal	5_genus	Paraprevotella	962	0.00892245	0.0579199	0.00132011	0.0324019	0.0107383	38
wTHICK	medialorbitofrontal	Frontal	5_genus	LachnospiraceaeUCG001	11321	0.0106662	0.546783	0.142215	0.503381	0.011296	44
wTHICK	bankssts	Temporal	5_genus	Dorea	1997	0.01077	0.120374	0.191539	0.522142	0.0112872	47
wTHICK	rostralanteriorcingulate	Frontal	5_genus	LachnospiraceaeUCG001	11321	0.01086	0.0103481	0.00936887	0.14683	0.0109728	47
wTHICK	isthmuscingulate	Parietal	5_genus	LachnospiraceaeFCS020group	11314	0.0110301	0.260728	0.0256269	0.257347	0.0114152	56
wTHICK	superiorfrontal	Frontal	2_class	Deltaproteobacteria	3087	0.0110795	0.729869	0.0554236	0.237274	0.0125516	41
wTHICK	parstriangularis	Frontal	5_genus	Romboutsia	11347	0.0110845	0.0733245	0.0621537	0.203432	0.0120426	48
wTHICK	temporalpole	Temporal	5_genus	Eubacteriumrectalegroup	14374	0.0111234	0.0268265	0.0111503	0.0916362	0.012174	45
wTHICK	frontalpole	Frontal	5_genus	LachnospiraceaeNK4A136group	11319	0.0112015	0.797096	0.0716855	0.874873	0.0119699	50
wTHICK	parsorbitalis	Frontal	2_class	Alphaproteobacteria	2379	0.0115157	0.319112	0.24317	0.788574	0.0115693	36
wTHICK	isthmuscingulate	Parietal	5_genus	Oscillibacter	2063	0.0117118	0.0593761	0.320875	0.686522	0.0117972	47
wTHICK	supramarginal	Parietal	5_genus	LachnospiraceaeUCG010	11330	0.0119324	0.963763	0.0677105	0.975316	0.0134074	41
wTHICK	parahippocampal	Temporal	2_class	Deltaproteobacteria	3087	0.01255	0.314452	0.00199664	0.0420633	0.0122545	42
wTHICK	lingual	Occipital	5_genus	Dialister	2183	0.0127449	0.071387	0.0753782	0.09578	0.0136754	47
wTHICK	fusiform	Temporal	5_genus	Butyricimonas	945	0.0143108	0.353232	0.292134	0.793626	0.014793	44
wTHICK	entorhinal	Temporal	5_genus	Senegalimassilia	11160	0.0148558	0.109085	0.0572846	0.188599	0.017415	38
wTHICK	parsopercularis	Frontal	5_genus	Dialister	2183	0.0156062	0.698994	0.136313	0.534203	0.0163176	49
wTHICK	frontalpole	Frontal	5_genus	ErysipelotrichaceaeUCG003	11384	0.0159418	0.24827	0.138745	0.516232	0.0170529	44
wTHICK	postcentral	Parietal	5_genus	Lactococcus	1851	0.0160377	0.817683	0.0404673	0.298013	0.0171651	43
wTHICK	parsorbitalis	Frontal	4_family	Ruminococcaceae	2050	0.0169112	0.388202	0.0816556	0.259062	0.0182249	41
wTHICK	fusiform	Temporal	5_genus	Eubacteriumhalliigroup	11338	0.0170013	0.931954	0.115735	0.650453	0.018067	43
wTHICK	entorhinal	Temporal	5_genus	Bilophila	3170	0.0170614	0.171574	0.206875	0.744646	0.0182659	39
wTHICK	frontalpole	Frontal	4_family	Lactobacillaceae	1836	0.0171246	0.0621655	0.278171	0.790456	0.0175418	37
wTHICK	paracentral	Frontal	5_genus	Oscillospira	2064	0.0183216	0.253742	0.0294767	0.100404	0.0187815	39
wTHICK	middletemporal	Temporal	5_genus	Allisonella	2174	0.0188092	0.343352	0.0429775	0.0719368	0.0205255	36
wTHICK	pericalcarine	Occipital	5_genus	Intestinibacter	11345	0.0203016	0.591995	0.141266	0.727524	0.0203885	48
wTHICK	superiortemporal	Temporal	5_genus	Bilophila	3170	0.0203044	0.0597206	0.0956116	0.474097	0.0209534	44
wTHICK	superiorparietal	Parietal	3_order	Actinomycetales	420	0.0203094	0.611789	0.146641	0.509535	0.0229641	35
wTHICK	parstriangularis	Frontal	4_family	Christensenellaceae	1866	0.0203722	0.727879	0.125616	0.551147	0.0236853	50
wTHICK	parstriangularis	Frontal	5_genus	Eubacteriumnodatumgroup	11297	0.0206228	0.248952	0.285394	0.719761	0.0229849	46
wTHICK	precentral	Frontal	5_genus	Paraprevotella	962	0.0208581	0.63045	0.2089	0.649474	0.0212371	41
wTHICK	superiorfrontal	Frontal	4_family	Desulfovibrionaceae	3169	0.0216545	0.58763	0.121556	0.359879	0.0232254	40
wTHICK	transversetemporal	Temporal	5_genus	Senegalimassilia	11160	0.0218853	0.0572582	0.0342118	0.201657	0.0229374	37
wTHICK	superiortemporal	Temporal	4_family	Acidaminococcaceae	2166	0.0219449	0.919682	0.130628	0.112622	0.0235079	36
wTHICK	paracentral	Frontal	2_class	Melainabacteria	1589	0.022023	0.655375	0.089554	0.0629647	0.0225634	31
wTHICK	transversetemporal	Temporal	5_genus	Holdemania	2157	0.0222952	0.514271	0.066106	0.0529789	0.0239076	41
wTHICK	rostralmiddlefrontal	Frontal	5_genus	RuminococcaceaeUCG013	11370	0.0226049	0.096566	0.114418	0.108481	0.022852	52
wTHICK	medialorbitofrontal	Frontal	5_genus	Subdoligranulum	2070	0.0227466	0.08169	0.0878806	0.482809	0.0249095	50
wTHICK	parsopercularis	Frontal	5_genus	Escherichia.Shigella	3504	0.0229324	0.766977	0.0456163	0.264006	0.0253576	38
wTHICK	parstriangularis	Frontal	5_genus	Streptococcus	1853	0.0232301	0.989347	0.055103	0.422535	0.0261402	47
wTHICK	paracentral	Frontal	5_genus	Lactobacillus	1837	0.0235006	0.713497	0.150921	0.754044	0.025622	36
wTHICK	paracentral	Frontal	3_order	Gastranaerophilales	1591	0.0241703	0.741759	0.070574	0.0662314	0.0248802	31
wTHICK	inferiortemporal	Temporal	4_family	Prevotellaceae	960	0.0242788	0.0986135	0.035193	0.138347	0.0246579	50
wTHICK	posteriorcingulate	Parietal	4_family	Methanobacteriaceae	121	0.0248818	0.903857	0.0575315	0.253978	0.0224652	40
wTHICK	posteriorcingulate	Parietal	2_class	Methanobacteria	119	0.0248843	0.903982	0.0501795	0.228137	0.0222137	40
wTHICK	posteriorcingulate	Parietal	3_order	Methanobacteriales	120	0.0248843	0.903982	0.0471496	0.269451	0.0222137	40
wTHICK	lingual	Occipital	4_family	Acidaminococcaceae	2166	0.0251175	0.156894	0.027606	0.119196	0.0270725	34
wTHICK	precuneus	Parietal	5_genus	FamilyXIIIUCG001	11294	0.0252801	0.670863	0.312816	0.621464	0.0282879	57
wTHICK	parsopercularis	Frontal	5_genus	Streptococcus	1853	0.0256322	0.579918	0.0307465	0.0398509	0.0284489	47
wTHICK	precuneus	Parietal	5_genus	Turicibacter	2162	0.0257579	0.661907	0.177716	0.957325	0.027744	45
wTHICK	middletemporal	Temporal	5_genus	Roseburia	2012	0.0260298	0.594147	0.114701	0.28154	0.0270929	52
wTHICK	precentral	Frontal	4_family	BacteroidalesS24.7group	11173	0.0260869	0.428752	0.362495	0.897033	0.0271273	32
wTHICK	lingual	Occipital	5_genus	RuminococcaceaeUCG011	11368	0.0261053	0.437567	0.0496725	0.4009	0.0291755	38
wTHICK	supramarginal	Parietal	5_genus	Turicibacter	2162	0.0264856	0.251123	0.100964	0.17591	0.0292754	46
wTHICK	precentral	Frontal	5_genus	Enterorhabdus	820	0.0265077	0.90698	0.161262	0.752501	0.0296212	35
wSA	lateraloccipital	Occipital	2_class	Coriobacteriia	809	0.0282443	0.663287	0.164837	0.668511	0.025675	63
wSA	lateraloccipital	Occipital	4_family	Coriobacteriaceae	811	0.0282443	0.663287	0.144961	0.647393	0.025675	63
wSA	lateraloccipital	Occipital	3_order	Coriobacteriales	810	0.0282443	0.663287	0.141121	0.658034	0.025675	63
wSA	middletemporal	Temporal	5_genus	RuminococcaceaeUCG003	11361	0.028559	0.464126	0.136551	0.477295	0.0323581	47
wSA	superiorfrontal	Frontal	5_genus	RuminococcaceaeUCG009	11366	0.0288615	0.606369	0.026572	0.199583	0.0217262	35
wSA	rostralmiddlefrontal	Frontal	5_genus	Subdoligranulum	2070	0.0290417	0.535775	0.139189	0.512977	0.0272174	47
wSA	rostralanteriorcingulate	Frontal	5_genus	Ruminococcusgauvreauiigroup	11342	0.0292127	0.776472	0.477362	0.945813	0.0336067	32
wSA	precuneus	Parietal	5_genus	Butyricimonas	945	0.0293106	0.134307	0.0116433	0.13382	0.0269979	46
wSA	parsopercularis	Frontal	5_genus	Ruminococcustorquesgroup	14377	0.0295604	0.408235	0.0790001	0.339165	0.0311382	46
wSA	supramarginal	Parietal	2_class	Coriobacteriia	809	0.0298044	0.568342	0.21019	0.828132	0.0279617	62
wSA	supramarginal	Parietal	4_family	Coriobacteriaceae	811	0.0298044	0.568342	0.194597	0.833766	0.0279617	62
wSA	supramarginal	Parietal	3_order	Coriobacteriales	810	0.0298044	0.568342	0.194295	0.830206	0.0279617	62
wSA	superiorparietal	Parietal	5_genus	FamilyXIIIAD3011group	11293	0.0301224	0.95317	0.29515	0.642962	0.0278152	45
wSA	cuneus	Occipital	4_family	BacteroidalesS24.7group	11173	0.0301667	0.0735184	0.0651904	0.256552	0.0281239	33
wSA	lateraloccipital	Occipital	5_genus	Eubacteriumbrachygroup	11296	0.0310221	0.614274	0.111741	0.283173	0.0369481	33
wSA	rostralanteriorcingulate	Frontal	5_genus	Marvinbryantia	2005	0.0316621	0.467175	0.0905573	0.216863	0.0451785	43
wSA	posteriorcingulate	Parietal	5_genus	Coprococcus2	11302	0.0317424	0.118084	0.028078	0.302756	0.0475656	39
wSA	paracentral	Frontal	5_genus	Collinsella	815	0.032114	0.632093	0.117748	0.363726	0.0297319	42
wSA	isthmuscingulate	Parietal	5_genus	LachnospiraceaeUCG004	11324	0.0322035	0.565834	0.0777112	0.241081	0.0444802	54
wSA	lingual	Occipital	4_family	Alcaligenaceae	2875	0.0322592	0.626033	0.0298003	0.194843	0.0292025	46
wSA	inferiorparietal	Parietal	3_order	Clostridiales	1863	0.0324387	0.808014	0.0320512	0.29458	0.030179	46
wSA	inferiorparietal	Parietal	5_genus	Ruminococcusgauvreauiigroup	11342	0.0326091	0.189972	0.174357	0.578908	0.0287492	34
wSA	parsopercularis	Frontal	2_class	Melainabacteria	1589	0.0327345	0.380006	0.191588	0.600765	0.0311117	31
wSA	superiortemporal	Temporal	5_genus	Anaerostipes	1991	0.0327662	0.518584	0.221764	0.487	0.0319834	65
wSA	superiorfrontal	Frontal	5_genus	Butyricicoccus	2055	0.0333235	0.457439	0.0895974	0.313481	0.0451759	40
wSA	transversetemporal	Temporal	5_genus	Allisonella	2174	0.0334162	0.0548313	0.214643	0.747477	0.0436814	37
wSA	fusiform	Temporal	5_genus	Barnesiella	944	0.0334848	0.160939	0.0302305	0.213189	0.0297915	37
wSA	transversetemporal	Temporal	5_genus	Prevotella9	11183	0.0337429	0.88847	0.405229	0.838825	0.0311475	54
wSA	inferiorparietal	Parietal	5_genus	Alloprevotella	961	0.0340671	0.404736	0.0521122	0.393125	0.0328198	31
wSA	inferiortemporal	Temporal	5_genus	Turicibacter	2162	0.0342368	0.224346	0.102567	0.231321	0.0480872	42
wSA	supramarginal	Parietal	5_genus	Clostridiuminnocuumgroup	14397	0.0346217	0.725676	0.270814	0.854163	0.0301752	38
wSA	lateraloccipital	Occipital	5_genus	Bilophila	3170	0.03479	0.688127	0.0293352	0.218485	0.031924	44
wSA	frontalpole	Frontal	4_family	ClostridialesvadinBB60group	11286	0.0350817	0.388434	0.0246972	0.095937	0.0341546	57
wSA	inferiorparietal	Parietal	5_genus	Anaerofilum	2053	0.0353181	0.757391	0.0399988	0.39275	0.0406108	38
wTHICK	parahippocampal	Temporal	2_class	Actinobacteria	419	0.0266372	0.248811	0.169581	0.568408	0.0277076	56
wTHICK	parstriangularis	Frontal	5_genus	Paraprevotella	962	0.027891	0.915711	0.115357	0.155773	0.0330785	40
wTHICK	superiorfrontal	Frontal	3_order	Desulfovibrionales	3156	0.0281184	0.589014	0.103802	0.327051	0.0304185	39
wTHICK	insula	Temporal	5_genus	LachnospiraceaeNC2004group	11316	0.0283956	0.315054	0.257438	0.830166	0.0285152	46
wTHICK	paracentral	Frontal	5_genus	Eubacteriumbrachygroup	11296	0.0284973	0.168609	0.0210205	0.131253	0.0314806	30
wTHICK	superiorparietal	Parietal	3_order	MollicutesRF9	11579	0.0290145	0.202982	0.0274612	0.144468	0.0320835	41
wTHICK	parahippocampal	Temporal	4_family	FamilyXIII	1957	0.0292881	0.498335	0.095459	0.389658	0.0292276	43
wTHICK	bankssts	Temporal	5_genus	Marvinbryantia	2005	0.0297302	0.100344	0.1459	0.376749	0.0304797	41
wTHICK	entorhinal	Temporal	3_order	Actinomycetales	420	0.0300583	0.0625945	0.0822599	0.157998	0.0324694	38
wTHICK	transversetemporal	Temporal	5_genus	Tyzzerella3	11335	0.0305474	0.798576	0.104955	0.177716	0.0312737	44
wTHICK	transversetemporal	Temporal	5_genus	Sutterella	2896	0.0310505	0.557561	0.284279	0.844488	0.0316606	41
wTHICK	middletemporal	Temporal	5_genus	Eubacteriumhalliigroup	11338	0.0318157	0.104082	0.0365032	0.320387	0.0325009	43
wTHICK	transversetemporal	Temporal	5_genus	Butyricimonas	945	0.0318481	0.106497	0.22776	0.830313	0.0309084	46
wTHICK	rostralanteriorcingulate	Frontal	5_genus	Actinomyces	423	0.032757	0.82448	0.0623694	0.565384	0.0344548	40
wTHICK	superiorparietal	Parietal	4_family	Actinomycetaceae	421	0.0327573	0.823645	0.188329	0.529331	0.0359588	36
wTHICK	caudalanteriorcingulate	Frontal	4_family	Peptostreptococcaceae	2042	0.0330368	0.439151	0.304442	0.712645	0.0345252	49
wTHICK	medialorbitofrontal	Frontal	5_genus	RuminococcaceaeUCG011	11368	0.0331867	0.788725	0.126593	0.82413	0.0355186	32
wTHICK	lingual	Occipital	5_genus	CandidatusSoleaferrea	11350	0.0333601	0.664886	0.122366	0.446446	0.0366927	39
wTHICK	medialorbitofrontal	Frontal	2_class	Betaproteobacteria	2867	0.0338143	0.568895	0.0777096	0.112295	0.0366519	43
wTHICK	superiortemporal	Temporal	5_genus	Turicibacter	2162	0.0340288	0.910164	0.0412735	0.210964	0.0376024	48
wTHICK	rostralmiddlefrontal	Frontal	4_family	FamilyXI	1936	0.0340963	0.839437	0.075821	0.201983	0.0359483	35
wTHICK	caudalanteriorcingulate	Frontal	5_genus	Prevotella7	11182	0.0342115	0.416369	0.155189	0.0882288	0.0360466	34
wTHICK	transversetemporal	Temporal	5_genus	Howardella	2000	0.0348495	0.363047	0.10365	0.36615	0.0401771	36
wTHICK	insula	Temporal	5_genus	Tyzzerella3	11335	0.0349516	0.206095	0.672509	0.914185	0.0371302	46
wTHICK	rostralmiddlefrontal	Frontal	1_phylum	Actinobacteria	400	0.0349555	0.898953	0.14316	0.533615	0.0358419	45
wTHICK	superiortemporal	Temporal	5_genus	CandidatusSoleaferrea	11350	0.0349782	0.135781	0.185248	0.648583	0.0356428	42
wTHICK	parsorbitalis	Frontal	5_genus	Alistipes	968	0.0352892	0.211818	0.0363931	0.242577	0.0347159	48
wTHICK	insula	Temporal	5_genus	LachnospiraceaeNK4A136group	11319	0.0354971	0.495631	0.267152	0.734998	0.0378438	51
wTHICK	supramarginal	Parietal	5_genus	Terrisporobacter	11348	0.0355755	0.442144	0.266688	0.869972	0.0372403	36
wTHICK	pericalcarine	Occipital	5_genus	FamilyXIIIUCG001	11294	0.0356268	0.156432	0.0774168	0.303136	0.0386004	54
wTHICK	precentral	Frontal	5_genus	Ruminococcusgauvreauiigroup	11342	0.0361078	0.962251	0.00850033	0.0621859	0.0244209	32
wTHICK	paracentral	Frontal	5_genus	Peptococcus	2037	0.0361727	0.451134	0.136441	0.200657	0.0389923	42
wTHICK	parstriangularis	Frontal	5_genus	Catenibacterium	2153	0.0366465	0.469281	0.147317	0.458012	0.036589	30
wTHICK	postcentral	Parietal	5_genus	Coprobacter	949	0.0373552	0.602243	0.0224115	0.0976104	0.0405855	48
wSA	bankssts	Temporal	5_genus	Clostridiuminnocuumgroup	14397	0.0358724	0.824456	0.0537483	0.212108	0.0326894	38
wSA	temporalpole	Temporal	4_family	Defluviitaleaceae	1924	0.0361615	0.157198	0.0135782	0.109937	0.0327618	43
wSA	transversetemporal	Temporal	5_genus	Tyzzerella3	11335	0.0363624	0.141637	0.474441	0.855434	0.0340688	45
wSA	isthmuscingulate	Parietal	5_genus	Barnesiella	944	0.0369616	0.887461	0.210154	0.563119	0.0505603	41
wSA	lateraloccipital	Occipital	5_genus	Ruminiclostridium9	11357	0.0369871	0.199175	0.132719	0.446557	0.0337972	53
wSA	parsopercularis	Frontal	3_order	Gastranaerophilales	1591	0.0373676	0.440171	0.195452	0.816561	0.0344163	31
wSA	isthmuscingulate	Parietal	5_genus	Subdoligranulum	2070	0.0375831	0.636124	0.0209438	0.132205	0.0344237	49
wSA	isthmuscingulate	Parietal	4_family	FamilyXIII	1957	0.0379729	0.881776	0.0608772	0.167487	0.052435	42
wSA	rostralmiddlefrontal	Frontal	5_genus	Eggerthella	819	0.0380006	0.190975	0.026916	0.0865207	0.0371896	50
wSA	rostralmiddlefrontal	Frontal	5_genus	Slackia	825	0.0380685	0.27435	0.0376448	0.150478	0.0361264	28
wSA	paracentral	Frontal	4_family	Streptococcaceae	1850	0.038492	0.390113	0.0276781	0.0597687	0.0492375	39
wSA	parsorbitalis	Frontal	5_genus	RuminococcaceaeNK4A214group	11358	0.0385667	0.754318	0.244002	0.104558	0.037411	47
wSA	parstriangularis	Frontal	5_genus	Parabacteroides	954	0.0387526	0.320148	0.105854	0.423758	0.0533111	45
wSA	parsopercularis	Frontal	1_phylum	Proteobacteria	2375	0.0391914	0.498926	0.507232	0.921556	0.035866	37
wSA	middletemporal	Temporal	5_genus	Oscillibacter	2063	0.0392314	0.806449	0.0293	0.212556	0.0359878	45
wSA	cuneus	Occipital	2_class	Deltaproteobacteria	3087	0.0392586	0.70915	0.163943	0.251999	0.0344686	41
wSA	precuneus	Parietal	1_phylum	Lentisphaerae	2238	0.0396777	0.923728	0.154948	0.799309	0.0370192	40
wSA	parstriangularis	Frontal	4_family	Lachnospiraceae	1987	0.0399943	0.133272	0.172761	0.667794	0.0372568	56
wSA	parsopercularis	Frontal	5_genus	RuminococcaceaeUCG003	11361	0.0401533	0.331679	0.105166	0.26729	0.0367425	45
wSA	entorhinal	Temporal	5_genus	Dorea	1997	0.0405805	0.660482	0.38904	0.789983	0.0555782	48
wSA	lateralorbitofrontal	Frontal	3_order	Bacillales	1674	0.0408273	0.478779	0.0556674	0.295053	0.0387043	33
wSA	middletemporal	Temporal	5_genus	Coprobacter	949	0.0411396	0.821459	0.0555344	0.312524	0.0396233	46
wSA	precuneus	Parietal	4_family	Ruminococcaceae	2050	0.0412584	0.88598	0.362212	0.856554	0.0374701	42
wSA	rostralmiddlefrontal	Frontal	5_genus	Eubacteriumoxidoreducensgroup	11339	0.041783	0.843269	0.324187	0.813936	0.0552804	31
wSA	medialorbitofrontal	Frontal	5_genus	RuminococcaceaeUCG013	11370	0.0420161	0.318434	0.650603	0.73238	0.0394445	50
wSA	superiortemporal	Temporal	5_genus	Howardella	2000	0.0422748	0.629743	0.173678	0.883751	0.0423036	34
wSA	transversetemporal	Temporal	5_genus	Butyrivibrio	1993	0.0423321	0.128899	0.0881454	0.376771	0.0409021	45
wSA	inferiorparietal	Parietal	2_class	Clostridia	1859	0.0424875	0.771995	0.0271936	0.253541	0.0390139	46
wSA	temporalpole	Temporal	5_genus	FamilyXIIIAD3011group	11293	0.0427377	0.590452	0.246584	0.776999	0.0378231	47
wSA	temporalpole	Temporal	5_genus	Peptococcus	2037	0.0428668	0.208336	0.211325	0.891028	0.0394939	43
wSA	posteriorcingulate	Parietal	5_genus	Ruminococcusgnavusgroup	14376	0.0429227	0.408838	0.232556	0.562256	0.047627	54
wSA	lateralorbitofrontal	Frontal	5_genus	Ruminiclostridium6	11356	0.0430334	0.855674	0.247488	0.703826	0.0571025	41
wSA	precuneus	Parietal	4_family	Alcaligenaceae	2875	0.0430422	0.869366	0.145211	0.44076	0.0460185	44
wSA	posteriorcingulate	Parietal	4_family	Prevotellaceae	960	0.0433927	0.993536	0.364967	0.892961	0.0565449	47
wTHICK	entorhinal	Temporal	5_genus	LachnospiraceaeND3007group	11317	0.0374045	0.432265	0.0883571	0.280592	0.0412709	33
wTHICK	frontalpole	Frontal	5_genus	LachnospiraceaeUCG008	11328	0.0380427	0.914241	0.207033	0.529167	0.0383473	43
wTHICK	lingual	Occipital	5_genus	RuminococcaceaeUCG009	11366	0.0381676	0.605369	0.112962	0.335412	0.0366814	34
wTHICK	insula	Temporal	2_class	Bacilli	1673	0.0385373	0.949147	0.129344	0.0806924	0.0400331	46
wTHICK	precentral	Frontal	5_genus	RuminococcaceaeUCG013	11370	0.038612	0.326866	0.102798	0.431443	0.0402026	49
wTHICK	cuneus	Occipital	5_genus	FamilyXIIIUCG001	11294	0.0390773	0.691576	0.0971743	0.42978	0.0418892	53
wTHICK	entorhinal	Temporal	5_genus	Prevotella7	11182	0.0391488	0.3547	0.362133	0.928243	0.0391053	32
wTHICK	rostralanteriorcingulate	Frontal	5_genus	LachnospiraceaeNC2004group	11316	0.0395757	0.686455	0.180078	0.683386	0.0408404	44
wTHICK	isthmuscingulate	Parietal	5_genus	Parasutterella	2892	0.0396568	0.644108	0.111997	0.348607	0.0400566	38
wTHICK	cuneus	Occipital	5_genus	Ruminiclostridium9	11357	0.0398715	0.887167	0.0884241	0.65055	0.0437343	54
wTHICK	temporalpole	Temporal	5_genus	FamilyXIIIAD3011group	11293	0.040208	0.73181	0.230232	0.890771	0.0441289	47
wTHICK	posteriorcingulate	Parietal	2_class	Mollicutes	3920	0.0406728	0.575631	0.117988	0.486685	0.0428615	43
wTHICK	posteriorcingulate	Parietal	1_phylum	Tenericutes	3919	0.0406728	0.575631	0.119245	0.497913	0.0428615	43
wTHICK	supramarginal	Parietal	5_genus	Eubacteriumfissicatenagroup	14373	0.04083	0.504271	0.180096	0.527525	0.04595	35
wTHICK	caudalanteriorcingulate	Frontal	4_family	Porphyromonadaceae	943	0.0410076	0.246035	0.0434798	0.0647508	0.0423236	47
wTHICK	supramarginal	Parietal	2_class	Alphaproteobacteria	2379	0.0411556	0.175451	0.135236	0.824345	0.0449092	34
wTHICK	inferiortemporal	Temporal	5_genus	Allisonella	2174	0.0414606	0.962924	0.0257241	0.251324	0.0425676	37
wTHICK	parahippocampal	Temporal	5_genus	Parabacteroides	954	0.0419037	0.993409	0.294355	0.81431	0.042448	48
wTHICK	fusiform	Temporal	5_genus	Senegalimassilia	11160	0.042218	0.736336	0.218488	0.570056	0.0463809	39
wTHICK	bankssts	Temporal	1_phylum	Cyanobacteria	1500	0.0425839	0.528115	0.154742	0.423536	0.0440165	36
wTHICK	precentral	Frontal	4_family	Prevotellaceae	960	0.0426604	0.41273	0.143547	0.620425	0.045071	48
wTHICK	pericalcarine	Occipital	5_genus	Holdemanella	11393	0.0429565	0.804451	0.111292	0.485647	0.0457193	35
wTHICK	parsorbitalis	Frontal	5_genus	Sellimonas	14369	0.0430845	0.245183	0.13166	0.652867	0.0440696	47
wTHICK	caudalmiddlefrontal	Frontal	5_genus	Desulfovibrio	3173	0.0432558	0.710607	0.0426664	0.226356	0.0457997	43
wTHICK	transversetemporal	Temporal	5_genus	Bifidobacterium	436	0.0437956	0.604522	0.0635355	0.236127	0.0421378	51
wTHICK	postcentral	Parietal	2_class	Alphaproteobacteria	2379	0.0448089	0.332392	0.127064	0.357587	0.0447266	32
wTHICK	entorhinal	Temporal	5_genus	Subdoligranulum	2070	0.0452455	0.476423	0.253525	0.525651	0.0449781	46
wTHICK	superiorfrontal	Frontal	5_genus	Oscillibacter	2063	0.0452486	0.983955	0.257526	0.536589	0.0497901	46
wTHICK	middletemporal	Temporal	5_genus	Anaerotruncus	2054	0.0455636	0.279497	0.0167004	0.193075	0.0465783	46
wTHICK	precuneus	Parietal	5_genus	LachnospiraceaeFCS020group	11314	0.0456282	0.494049	0.089403	0.238839	0.0488069	53
wTHICK	middletemporal	Temporal	4_family	Rhodospirillaceae	2717	0.0458227	0.880111	0.106399	0.0953777	0.0476024	37
wTHICK	superiorfrontal	Frontal	5_genus	Ruminiclostridium6	11356	0.0458413	0.0448443	0.0447002	0.19497	0.0478039	42
wTHICK	parahippocampal	Temporal	5_genus	FamilyXIIIAD3011group	11293	0.0460299	0.405593	0.349528	0.92008	0.0462054	47
wTHICK	bankssts	Temporal	5_genus	RuminococcaceaeUCG009	11366	0.046046	0.742274	0.0882331	0.316025	0.0496801	35
wSA	lingual	Occipital	5_genus	Eubacteriumcoprostanoligenesgroup	11375	0.0434611	0.950297	0.0306836	0.128245	0.0394325	46
wSA	temporalpole	Temporal	5_genus	LachnospiraceaeUCG001	11321	0.0436042	0.316289	0.22996	0.963671	0.0398651	46
wSA	middletemporal	Temporal	1_phylum	Bacteroidetes	905	0.0436807	0.498882	0.145081	0.0760513	0.0605041	47
wSA	lateralorbitofrontal	Frontal	5_genus	Odoribacter	952	0.0440427	0.556539	0.171782	0.790363	0.0387857	33
wSA	parsopercularis	Frontal	4_family	Defluviitaleaceae	1924	0.0444259	0.0507516	0.103951	0.7794	0.0405301	43
wSA	fusiform	Temporal	5_genus	Alistipes	968	0.0447129	0.0663753	0.102199	0.116844	0.0410524	53
wSA	parsopercularis	Frontal	2_class	Actinobacteria	419	0.0455052	0.269986	0.262261	0.553022	0.043208	54
wSA	medialorbitofrontal	Frontal	5_genus	Clostridiumsensustricto1	1873	0.045814	0.65915	0.404713	0.919197	0.0604942	45
wSA	entorhinal	Temporal	5_genus	Peptococcus	2037	0.0460584	0.739791	0.185487	0.349051	0.0438162	42
wSA	pericalcarine	Occipital	5_genus	LachnospiraceaeFCS020group	11314	0.046065	0.709933	0.294906	0.473842	0.0418214	57
wSA	inferiortemporal	Temporal	4_family	Peptococcaceae	2024	0.0464579	0.62109	0.138663	0.371545	0.0615637	40
wSA	transversetemporal	Temporal	3_order	Actinomycetales	420	0.0467704	0.558797	0.0550658	0.0866446	0.0430283	43
wSA	lingual	Occipital	5_genus	Flavonifractor	2059	0.0468056	0.289531	0.225576	0.628525	0.0448736	26
wSA	lateraloccipital	Occipital	5_genus	Turicibacter	2162	0.0470362	0.54966	0.284129	0.915224	0.0419668	45
wSA	inferiorparietal	Parietal	5_genus	Victivallis	2256	0.0470407	0.45181	0.251791	0.638303	0.0604016	33
wSA	parahippocampal	Temporal	4_family	Pasteurellaceae	3689	0.0471476	0.905802	0.105351	0.339623	0.0406764	48
wSA	parahippocampal	Temporal	3_order	Pasteurellales	3688	0.0471476	0.905802	0.104695	0.318523	0.0406764	48
wSA	isthmuscingulate	Parietal	3_order	NB1n	3953	0.0472458	0.922327	0.324249	0.96025	0.0571082	51
wSA	precuneus	Parietal	2_class	Mollicutes	3920	0.0472954	0.210407	0.162326	0.372111	0.0507238	44
wSA	precuneus	Parietal	1_phylum	Tenericutes	3919	0.0472954	0.210407	0.150937	0.402373	0.0507238	44
wSA	lateralorbitofrontal	Frontal	5_genus	Flavonifractor	2059	0.0474815	0.692368	0.539064	0.900721	0.0424834	31
wSA	parsopercularis	Frontal	2_class	Bacilli	1673	0.0478951	0.114483	0.0631113	0.221744	0.042809	46
wSA	superiorparietal	Parietal	4_family	Oxalobacteraceae	2966	0.0479473	0.611511	0.79362	0.910472	0.0436292	45
wSA	parstriangularis	Frontal	5_genus	LachnospiraceaeNC2004group	11316	0.0480785	0.652538	0.0308724	0.203682	0.0441796	43
wSA	parsopercularis	Frontal	5_genus	Enterorhabdus	820	0.0483018	0.27698	0.0866059	0.0824369	0.0455171	36
wSA	inferiortemporal	Temporal	5_genus	ChristensenellaceaeR.7group	11283	0.048543	0.176562	0.185944	0.533162	0.0479053	50
wSA	postcentral	Parietal	2_class	Bacilli	1673	0.0486103	0.557202	0.57089	0.82033	0.0461397	43
wSA	rostralmiddlefrontal	Frontal	5_genus	Victivallis	2256	0.0486461	0.768473	0.194175	0.800806	0.0465649	32
wSA	medialorbitofrontal	Frontal	4_family	BacteroidalesS24.7group	11173	0.0488939	0.939048	0.127899	0.218511	0.0467267	31
wSA	parstriangularis	Frontal	2_class	Melainabacteria	1589	0.0495169	0.319174	0.882841	0.840937	0.0463811	31
wSA	pericalcarine	Occipital	5_genus	Faecalibacterium	2057	0.0504601	0.379061	0.721839	0.669549	0.0692092	44
wSA	cuneus	Occipital	5_genus	LachnospiraceaeUCG004	11324	0.0504633	0.718806	0.110652	0.25181	0.0464273	52
wSA	rostralanteriorcingulate	Frontal	3_order	Bacillales	1674	0.0506479	0.556304	0.167599	0.106212	0.0499928	31
wSA	superiorparietal	Parietal	5_genus	RuminococcaceaeUCG002	11360	0.0507059	0.37034	0.199607	0.527596	0.0501448	43
wTHICK	bankssts	Temporal	5_genus	RuminococcaceaeUCG005	11363	0.0463622	0.546211	0.0873983	0.423484	0.0494397	58
wTHICK	cuneus	Occipital	5_genus	Eubacteriumxylanophilumgroup	14375	0.0465029	0.43564	0.205668	0.914145	0.0491811	39
wTHICK	parstriangularis	Frontal	5_genus	Eubacteriumruminantiumgroup	11340	0.0466047	0.246629	0.116905	0.132576	0.0494902	40
wTHICK	posteriorcingulate	Parietal	5_genus	Subdoligranulum	2070	0.0466717	0.518356	0.234594	0.874308	0.0478374	50
wTHICK	transversetemporal	Temporal	5_genus	Ruminiclostridium9	11357	0.0467814	0.674695	0.134539	0.477364	0.0464753	53
wTHICK	precentral	Frontal	5_genus	Dorea	1997	0.0478452	0.148163	0.234156	0.909107	0.0499569	45
wTHICK	middletemporal	Temporal	5_genus	Barnesiella	944	0.0480141	0.153051	0.0909708	0.311989	0.0497345	40
wTHICK	postcentral	Parietal	5_genus	Butyrivibrio	1993	0.0480339	0.104085	0.181361	0.555713	0.0488609	46
wTHICK	lateraloccipital	Occipital	3_order	Rhodospirillales	2667	0.0480699	0.768864	0.312604	0.812057	0.0524194	43
wTHICK	parsopercularis	Frontal	1_phylum	Actinobacteria	400	0.0486074	0.752	0.0640569	0.126016	0.0529779	45
wTHICK	parahippocampal	Temporal	2_class	Erysipelotrichia	2147	0.0486672	0.447813	0.656583	0.73554	0.0512933	55
wTHICK	parahippocampal	Temporal	4_family	Erysipelotrichaceae	2149	0.0486672	0.447813	0.661238	0.738098	0.0512933	55
wTHICK	parahippocampal	Temporal	3_order	Erysipelotrichales	2148	0.0486672	0.447813	0.668523	0.729698	0.0512933	55
wTHICK	parahippocampal	Temporal	5_genus	RuminococcaceaeUCG005	11363	0.0486899	0.749508	0.234064	0.579143	0.0507436	57
wTHICK	pericalcarine	Occipital	5_genus	RuminococcaceaeUCG013	11370	0.0488104	0.103177	0.183071	0.512668	0.052949	51
wTHICK	frontalpole	Frontal	5_genus	Eubacteriumoxidoreducensgroup	11339	0.0490963	0.936621	0.140797	0.349601	0.0537798	32
wTHICK	parahippocampal	Temporal	5_genus	Roseburia	2012	0.0495582	0.711228	0.140547	0.0505166	0.0532108	52
wTHICK	posteriorcingulate	Parietal	5_genus	Terrisporobacter	11348	0.0499192	0.278483	0.537175	0.935351	0.0549204	37
wTHICK	cuneus	Occipital	5_genus	Roseburia	2012	0.0502771	0.115226	0.276426	0.965938	0.0534233	52
wTHICK	parstriangularis	Frontal	5_genus	Lactobacillus	1837	0.0504056	0.147315	0.329231	0.830499	0.0548878	38
wTHICK	inferiorparietal	Parietal	5_genus	Eubacteriumrectalegroup	14374	0.0505254	0.01483	0.0771039	0.136923	0.0532412	46
wTHICK	caudalanteriorcingulate	Frontal	5_genus	Lactobacillus	1837	0.0508673	0.889503	0.260766	0.646286	0.0511971	36
wTHICK	parsorbitalis	Frontal	5_genus	Desulfovibrio	3173	0.0509959	0.778771	0.239835	0.386227	0.054035	44
wTHICK	parahippocampal	Temporal	5_genus	Victivallis	2256	0.0510427	0.639414	0.132851	0.188002	0.0558401	32
wTHICK	entorhinal	Temporal	4_family	Actinomycetaceae	421	0.0514352	0.126586	0.0943426	0.155547	0.0551936	39
wTHICK	posteriorcingulate	Parietal	5_genus	Phascolarctobacterium	2168	0.0514453	0.145368	0.245369	0.911751	0.0542012	47
wTHICK	supramarginal	Parietal	5_genus	Subdoligranulum	2070	0.0517978	0.850269	0.271287	0.694717	0.0533306	51
wTHICK	superiorfrontal	Frontal	1_phylum	Cyanobacteria	1500	0.0519128	0.940756	0.552932	0.935279	0.0529296	38
wTHICK	paracentral	Frontal	5_genus	LachnospiraceaeUCG004	11324	0.0519958	0.702044	0.43545	0.733048	0.0536979	52
wTHICK	parsopercularis	Frontal	4_family	Acidaminococcaceae	2166	0.0524997	0.839062	0.674113	0.891594	0.0551196	33
wTHICK	posteriorcingulate	Parietal	5_genus	Catenibacterium	2153	0.0531275	0.958322	0.425252	0.85715	0.0573675	31
wTHICK	precentral	Frontal	5_genus	Erysipelatoclostridium	11381	0.0533888	0.30758	0.224605	0.877656	0.0554386	42
wTHICK	superiorfrontal	Frontal	5_genus	Terrisporobacter	11348	0.0535735	0.834225	0.304035	0.757718	0.0541802	36
wTHICK	lateralorbitofrontal	Frontal	5_genus	Victivallis	2256	0.0539275	0.401428	0.106036	0.288635	0.0559513	31
wSA	fusiform	Temporal	5_genus	Actinomyces	423	0.0513565	0.284226	0.579571	0.842962	0.0675935	39
wSA	temporalpole	Temporal	5_genus	Intestinibacter	11345	0.0518435	0.367954	0.0979668	0.47368	0.0509032	48
wSA	lateralorbitofrontal	Frontal	5_genus	Ruminococcus1	11373	0.0520457	0.998875	0.472891	0.973838	0.0485519	57
wSA	precentral	Frontal	4_family	Verrucomicrobiaceae	4036	0.0520976	0.186245	0.154877	0.960718	0.0497822	52
wSA	caudalanteriorcingulate	Frontal	5_genus	Alistipes	968	0.0524308	0.551012	0.427007	0.815616	0.0474516	48
wSA	postcentral	Parietal	4_family	Acidaminococcaceae	2166	0.0524493	0.178424	0.276844	0.963961	0.0481624	34
wSA	precuneus	Parietal	5_genus	Coprobacter	949	0.052858	0.350881	0.0130762	0.095761	0.0645912	46
wSA	fusiform	Temporal	5_genus	FamilyXIIIAD3011group	11293	0.0532079	0.750839	0.0601871	0.266646	0.0590601	46
wSA	postcentral	Parietal	2_class	Actinobacteria	419	0.0533855	0.0927316	0.266048	0.794884	0.050229	55
wSA	parsopercularis	Frontal	5_genus	Intestinimonas	2062	0.0538602	0.482926	0.198136	0.726077	0.0501317	42
wSA	precentral	Frontal	2_class	Verrucomicrobiae	4029	0.0540031	0.159296	0.25726	0.959899	0.0519296	53
wSA	precentral	Frontal	3_order	Verrucomicrobiales	4030	0.0540031	0.159296	0.249683	0.959471	0.0519296	53
wSA	insula	Temporal	2_class	Coriobacteriia	809	0.0542793	0.476808	0.294	0.841608	0.0539433	61
wSA	insula	Temporal	4_family	Coriobacteriaceae	811	0.0542793	0.476808	0.287762	0.844174	0.0539433	61
wSA	insula	Temporal	3_order	Coriobacteriales	810	0.0542793	0.476808	0.266252	0.826367	0.0539433	61
wSA	entorhinal	Temporal	5_genus	Paraprevotella	962	0.0544273	0.70322	0.00557192	0.0572847	0.0499921	41
wSA	parstriangularis	Frontal	5_genus	Coprococcus1	11301	0.0545676	0.734591	0.0149702	0.082328	0.0661049	48
wSA	caudalmiddlefrontal	Frontal	5_genus	Alloprevotella	961	0.0549344	0.701694	0.181004	0.449515	0.0515359	32
wSA	precuneus	Parietal	5_genus	LachnospiraceaeUCG004	11324	0.0550651	0.679338	0.016742	0.0991013	0.0515132	53
wSA	pericalcarine	Occipital	5_genus	Dialister	2183	0.0551658	0.193364	0.0263852	0.209534	0.0499365	47
wSA	transversetemporal	Temporal	4_family	Alcaligenaceae	2875	0.0561936	0.368361	0.100117	0.270945	0.0503406	45
wSA	rostralanteriorcingulate	Frontal	5_genus	LachnospiraceaeUCG001	11321	0.0565764	0.537773	0.0491789	0.28929	0.0665981	47
wSA	lateralorbitofrontal	Frontal	5_genus	Adlercreutzia	812	0.0566236	0.484219	0.183286	0.396101	0.0740766	38
wSA	superiorfrontal	Frontal	4_family	Veillonellaceae	2172	0.0568211	0.692592	0.586444	0.941929	0.0543705	51
wSA	bankssts	Temporal	5_genus	FamilyXIIIUCG001	11294	0.0571341	0.381419	0.343024	0.680919	0.0538334	57
wSA	parsorbitalis	Frontal	5_genus	Bilophila	3170	0.0572961	0.766729	0.0750011	0.216655	0.0665732	43
wSA	temporalpole	Temporal	5_genus	Olsenella	822	0.0577997	0.0957188	0.190038	0.523507	0.0553761	32
wSA	superiorfrontal	Frontal	2_class	Erysipelotrichia	2147	0.0582022	0.279541	0.355738	0.848122	0.0586192	59
wSA	superiorfrontal	Frontal	4_family	Erysipelotrichaceae	2149	0.0582022	0.279541	0.347708	0.83788	0.0586192	59
wSA	superiorfrontal	Frontal	3_order	Erysipelotrichales	2148	0.0582022	0.279541	0.346923	0.837336	0.0586192	59
wSA	lateralorbitofrontal	Frontal	5_genus	Eubacteriumhalliigroup	11338	0.058326	0.0347567	0.212299	0.41344	0.066414	43
wSA	rostralanteriorcingulate	Frontal	5_genus	Alistipes	968	0.0592455	0.403325	0.0256119	0.0460511	0.0555576	51
wSA	parstriangularis	Frontal	3_order	Gastranaerophilales	1591	0.0593336	0.398675	0.89472	0.864709	0.0541427	31
wSA	parsorbitalis	Frontal	1_phylum	Cyanobacteria	1500	0.0599647	0.201293	0.0847454	0.222973	0.056581	38
wTHICK	parahippocampal	Temporal	5_genus	LachnospiraceaeND3007group	11317	0.0542864	0.902439	0.677852	0.922285	0.0582159	33
wTHICK	temporalpole	Temporal	5_genus	Senegalimassilia	11160	0.0547764	0.0757095	0.115166	0.442373	0.0614066	37
wTHICK	posteriorcingulate	Parietal	4_family	Enterobacteriaceae	3469	0.0550523	0.769363	0.0625015	0.121612	0.0518437	43
wTHICK	posteriorcingulate	Parietal	3_order	Enterobacteriales	3468	0.0550523	0.769363	0.045413	0.133871	0.0518437	43
wTHICK	lateralorbitofrontal	Frontal	5_genus	LachnospiraceaeUCG008	11328	0.0558744	0.757781	0.28313	0.88819	0.0564334	41
wTHICK	medialorbitofrontal	Frontal	5_genus	Anaerostipes	1991	0.0559803	0.884991	0.1183	0.373437	0.0568996	62
wTHICK	superiortemporal	Temporal	5_genus	RuminococcaceaeUCG002	11360	0.0564189	0.61869	0.370656	0.857772	0.0557822	42
wTHICK	entorhinal	Temporal	3_order	Clostridiales	1863	0.0564659	0.348093	0.0980247	0.194969	0.0615685	43
wTHICK	precentral	Frontal	5_genus	Coprobacter	949	0.0564865	0.369193	0.539639	0.991201	0.057942	47
wTHICK	lateraloccipital	Occipital	5_genus	Lachnoclostridium	11308	0.0565145	0.158047	0.038167	0.125526	0.0608595	54
wTHICK	parsopercularis	Frontal	4_family	Bifidobacteriaceae	433	0.0565439	0.114503	0.0725546	0.133739	0.0594243	54
wTHICK	parsopercularis	Frontal	3_order	Bifidobacteriales	432	0.0565439	0.114503	0.0776739	0.153487	0.0594243	54
wTHICK	inferiorparietal	Parietal	5_genus	Subdoligranulum	2070	0.056805	0.741874	0.175791	0.579499	0.059327	52
wTHICK	entorhinal	Temporal	2_class	Actinobacteria	419	0.0571642	0.0162161	0.298795	0.477253	0.0592443	56
wTHICK	precentral	Frontal	5_genus	Olsenella	822	0.0574394	0.759413	0.0326762	0.128879	0.0624863	35
wTHICK	lingual	Occipital	5_genus	Ruminiclostridium5	11355	0.0575015	0.838331	0.210302	0.703362	0.0597182	47
wTHICK	insula	Temporal	5_genus	LachnospiraceaeUCG001	11321	0.0579708	0.259149	0.195775	0.478139	0.0596706	48
wTHICK	isthmuscingulate	Parietal	4_family	Peptococcaceae	2024	0.0588312	0.53627	0.122142	0.216336	0.0624287	39
wTHICK	posteriorcingulate	Parietal	5_genus	Actinomyces	423	0.0589168	0.0606649	0.0329296	0.19691	0.0617579	39
wTHICK	caudalanteriorcingulate	Frontal	5_genus	Intestinibacter	11345	0.059531	0.351976	0.0579404	0.409657	0.0610567	52
wTHICK	superiorfrontal	Frontal	5_genus	Phascolarctobacterium	2168	0.0597043	0.191221	0.522806	0.634346	0.06025	46
wTHICK	bankssts	Temporal	5_genus	Eggerthella	819	0.0601445	0.824031	0.119963	0.198403	0.0635899	49
wTHICK	insula	Temporal	5_genus	Oscillibacter	2063	0.0604367	0.927361	0.501169	0.966009	0.0631083	47
wTHICK	postcentral	Parietal	5_genus	Butyricimonas	945	0.061091	0.0431113	0.0896469	0.257343	0.0657271	48
wTHICK	medialorbitofrontal	Frontal	5_genus	Romboutsia	11347	0.061152	0.73952	0.782061	0.911826	0.0613084	48
wTHICK	paracentral	Frontal	2_class	Gammaproteobacteria	3303	0.0612229	0.604389	0.35815	0.188104	0.0626893	41
wTHICK	lingual	Occipital	4_family	Bifidobacteriaceae	433	0.0616845	0.367276	0.0442511	0.108914	0.0622221	53
wTHICK	lingual	Occipital	3_order	Bifidobacteriales	432	0.0616845	0.367276	0.0434304	0.106789	0.0622221	53
wTHICK	middletemporal	Temporal	5_genus	Lachnoclostridium	11308	0.0622246	0.422773	0.0261807	0.155011	0.0685	54
wTHICK	precuneus	Parietal	5_genus	Coprobacter	949	0.0623597	0.719276	0.149852	0.614493	0.0631618	45
wTHICK	temporalpole	Temporal	5_genus	Coprococcus3	11303	0.0624253	0.138287	0.0926805	0.24687	0.0614248	35
wTHICK	rostralmiddlefrontal	Frontal	4_family	Porphyromonadaceae	943	0.0624809	0.220478	0.119457	0.628641	0.0647227	45
wTHICK	rostralmiddlefrontal	Frontal	5_genus	Lactococcus	1851	0.0630272	0.187031	0.0502472	0.322701	0.0653338	44
wTHICK	postcentral	Parietal	5_genus	Akkermansia	4037	0.0633702	0.290489	0.0488024	0.143192	0.0649529	50
wSA	superiorparietal	Parietal	5_genus	ChristensenellaceaeR.7group	11283	0.0603453	0.720757	0.118386	0.291688	0.0566411	51
wSA	paracentral	Frontal	3_order	Lactobacillales	1800	0.0605673	0.20305	0.00442084	0.0635365	0.077243	44
wSA	inferiortemporal	Temporal	4_family	Lactobacillaceae	1836	0.0611481	0.966425	0.527038	0.950512	0.0559743	38
wSA	medialorbitofrontal	Frontal	3_order	Lactobacillales	1800	0.061225	0.858978	0.0309483	0.058179	0.0577249	45
wSA	parsorbitalis	Frontal	5_genus	Odoribacter	952	0.0613688	0.0372335	0.0586921	0.304276	0.0575352	35
wSA	caudalanteriorcingulate	Frontal	5_genus	Ruminococcus1	11373	0.0616367	0.905037	0.455265	0.707068	0.0556725	57
wSA	bankssts	Temporal	5_genus	RuminococcaceaeUCG004	11362	0.0616445	0.43743	0.227721	0.735134	0.050884	38
wSA	insula	Temporal	5_genus	Prevotella7	11182	0.062001	0.306005	0.122162	0.332539	0.0591953	33
wSA	parsopercularis	Frontal	1_phylum	Cyanobacteria	1500	0.0629955	0.881743	0.258603	0.623864	0.0664866	37
wSA	isthmuscingulate	Parietal	5_genus	Lachnospira	2004	0.0630686	0.864357	0.193846	0.575387	0.0578663	42
wSA	lateraloccipital	Occipital	2_class	Betaproteobacteria	2867	0.0634254	0.0840583	0.0754387	0.305486	0.0849399	42
wSA	lingual	Occipital	5_genus	Coprobacter	949	0.0636019	0.882782	0.318013	0.760716	0.0809983	46
wSA	cuneus	Occipital	1_phylum	Euryarchaeota	55	0.0639278	0.429011	0.342701	0.71064	0.0603241	37
wSA	paracentral	Frontal	5_genus	Escherichia.Shigella	3504	0.0639398	0.740409	0.458046	0.953529	0.0812431	40
wSA	medialorbitofrontal	Frontal	4_family	Peptococcaceae	2024	0.0639798	0.590751	0.161467	0.29694	0.0605905	38
wSA	medialorbitofrontal	Frontal	5_genus	Bilophila	3170	0.0643027	0.923316	0.744549	0.512277	0.0593938	43
wSA	temporalpole	Temporal	5_genus	Oxalobacter	2978	0.0643785	0.569396	0.0289248	0.2601	0.0634011	43
wSA	medialorbitofrontal	Frontal	4_family	Clostridiaceae1	1869	0.0644023	0.793875	0.084327	0.0657399	0.0842548	47
wSA	lingual	Occipital	5_genus	Enterorhabdus	820	0.0645528	0.392704	0.0831929	0.164795	0.0595683	36
wSA	precuneus	Parietal	3_order	Bacillales	1674	0.0645731	0.606951	0.164222	0.429501	0.0648611	29
wSA	parsorbitalis	Frontal	5_genus	RuminococcaceaeUCG011	11368	0.0650889	0.292856	0.0216832	0.163276	0.0811378	37
wSA	superiorparietal	Parietal	5_genus	Desulfovibrio	3173	0.065147	0.37676	0.0530646	0.196356	0.0835643	44
wSA	lateralorbitofrontal	Frontal	5_genus	Victivallis	2256	0.065563	0.785749	0.248334	0.555165	0.062477	32
wSA	superiorfrontal	Frontal	5_genus	Oscillospira	2064	0.0657445	0.985152	0.0944393	0.351243	0.0848349	38
wSA	middletemporal	Temporal	3_order	Gastranaerophilales	1591	0.0659599	0.27674	0.339713	0.543093	0.0626122	30
wSA	precuneus	Parietal	5_genus	RuminococcaceaeNK4A214group	11358	0.0661481	0.509052	0.197816	0.921741	0.0622313	46
wSA	lingual	Occipital	3_order	MollicutesRF9	11579	0.0661949	0.492025	0.370661	0.951538	0.0855109	44
wSA	lateralorbitofrontal	Frontal	3_order	Gastranaerophilales	1591	0.0663043	0.253928	0.104153	0.164264	0.0714466	32
wSA	parsopercularis	Frontal	5_genus	Faecalibacterium	2057	0.06633	0.219191	0.102831	0.202294	0.059142	42
wSA	entorhinal	Temporal	5_genus	Ruminococcusgauvreauiigroup	11342	0.0674006	0.735658	0.176849	0.165392	0.0629239	33
wSA	transversetemporal	Temporal	5_genus	Fusicatenibacter	11305	0.0674104	0.102013	0.130965	0.117162	0.0726325	55
wSA	parsorbitalis	Frontal	5_genus	Eubacteriumhalliigroup	11338	0.0684655	0.0288884	0.428259	0.755393	0.072248	46
wSA	parahippocampal	Temporal	5_genus	Victivallis	2256	0.0689347	0.335354	0.0721035	0.272284	0.0675994	31
wSA	caudalanteriorcingulate	Frontal	5_genus	RuminococcaceaeUCG004	11362	0.0694057	0.501527	0.0464556	0.178887	0.0697715	36
wTHICK	postcentral	Parietal	4_family	Verrucomicrobiaceae	4036	0.063544	0.286794	0.0446746	0.121774	0.0650389	50
wTHICK	temporalpole	Temporal	4_family	Lachnospiraceae	1987	0.0640711	0.54814	0.191516	0.492308	0.0645391	56
wTHICK	temporalpole	Temporal	5_genus	LachnospiraceaeNK4A136group	11319	0.0643379	0.979988	0.356113	0.608756	0.0659055	50
wTHICK	rostralanteriorcingulate	Frontal	5_genus	Eubacteriumbrachygroup	11296	0.0644094	0.927048	0.0765841	0.513774	0.0646964	32
wTHICK	pericalcarine	Occipital	5_genus	LachnospiraceaeNC2004group	11316	0.0650683	0.143477	0.0748605	0.194023	0.0655828	42
wTHICK	frontalpole	Frontal	5_genus	Holdemanella	11393	0.0652423	0.372609	0.171952	0.151155	0.0656874	34
wTHICK	entorhinal	Temporal	1_phylum	Firmicutes	1672	0.0653978	0.177302	0.0923021	0.277224	0.0690765	46
wTHICK	parstriangularis	Frontal	5_genus	Ruminococcus1	11373	0.0659784	0.845995	0.54469	0.711181	0.0678055	57
wTHICK	rostralanteriorcingulate	Frontal	5_genus	Subdoligranulum	2070	0.0667454	0.930553	0.110044	0.28636	0.0711782	48
wTHICK	precentral	Frontal	5_genus	Peptococcus	2037	0.0669659	0.53492	0.122975	0.235929	0.0697521	40
wTHICK	caudalanteriorcingulate	Frontal	4_family	Lactobacillaceae	1836	0.0675921	0.126878	0.100867	0.546651	0.0723665	37
wTHICK	rostralanteriorcingulate	Frontal	3_order	Bacillales	1674	0.0677709	0.251639	0.0316844	0.135895	0.071089	31
wTHICK	frontalpole	Frontal	4_family	Christensenellaceae	1866	0.0687343	0.410886	0.117601	0.69034	0.0703353	51
wTHICK	pericalcarine	Occipital	2_class	Melainabacteria	1589	0.0691959	0.628716	0.506886	0.960992	0.0698613	31
wTHICK	medialorbitofrontal	Frontal	4_family	Acidaminococcaceae	2166	0.0692676	0.994628	0.0500331	0.267224	0.0748948	34
wTHICK	fusiform	Temporal	2_class	Bacilli	1673	0.0693844	0.245454	0.273234	0.693917	0.0674082	44
wTHICK	fusiform	Temporal	2_class	Betaproteobacteria	2867	0.0693883	0.713715	0.206006	0.746189	0.0714686	43
wTHICK	medialorbitofrontal	Frontal	5_genus	FamilyXIIIAD3011group	11293	0.0694432	0.801762	0.270469	0.154285	0.0726004	45
wTHICK	lingual	Occipital	5_genus	Senegalimassilia	11160	0.0696415	0.383482	0.241533	0.568789	0.0758963	40
wTHICK	isthmuscingulate	Parietal	5_genus	Clostridiuminnocuumgroup	14397	0.0696913	0.666001	0.388022	0.929149	0.0739657	37
wTHICK	inferiortemporal	Temporal	5_genus	Sutterella	2896	0.0704678	0.666871	0.265572	0.658293	0.0722023	38
wTHICK	precentral	Frontal	5_genus	Coprococcus2	11302	0.0706594	0.464707	0.00636213	0.0506844	0.0472728	38
wTHICK	lateralorbitofrontal	Frontal	2_class	Gammaproteobacteria	3303	0.0712106	0.286498	0.441395	0.672758	0.0755117	43
wTHICK	frontalpole	Frontal	4_family	Bacteroidaceae	917	0.07125	0.0473707	0.0313711	0.157984	0.0717179	46
wTHICK	frontalpole	Frontal	5_genus	Bacteroides	918	0.07125	0.0473707	0.0291237	0.174075	0.0717179	46
wTHICK	middletemporal	Temporal	5_genus	CandidatusSoleaferrea	11350	0.0714511	0.909813	0.374668	0.938343	0.0737032	37
wTHICK	postcentral	Parietal	2_class	Verrucomicrobiae	4029	0.0716126	0.269324	0.0400711	0.139701	0.0732948	51
wTHICK	postcentral	Parietal	3_order	Verrucomicrobiales	4030	0.0716126	0.269324	0.0400118	0.115668	0.0732948	51
wTHICK	superiorparietal	Parietal	5_genus	Eisenbergiella	11304	0.0718021	0.970634	0.456814	0.880032	0.0735547	41
wTHICK	transversetemporal	Temporal	2_class	Clostridia	1859	0.0720613	0.805488	0.721709	0.939051	0.0723089	44
wTHICK	temporalpole	Temporal	5_genus	Clostridiuminnocuumgroup	14397	0.0720819	0.699879	0.050668	0.203449	0.0742686	36
wTHICK	superiorparietal	Parietal	5_genus	Blautia	1992	0.0724564	0.498134	0.108697	0.269445	0.0726982	48
wTHICK	transversetemporal	Temporal	5_genus	LachnospiraceaeNC2004group	11316	0.0726676	0.553456	0.123498	0.347827	0.0768696	41
wTHICK	parsopercularis	Frontal	2_class	Bacilli	1673	0.0728108	0.157833	0.0706729	0.214205	0.0762908	44
wSA	transversetemporal	Temporal	2_class	Actinobacteria	419	0.069665	0.660202	0.462	0.784591	0.0734976	54
wSA	precentral	Frontal	5_genus	Sutterella	2896	0.0697491	0.351113	0.0863443	0.240134	0.0631117	43
wSA	parsorbitalis	Frontal	5_genus	Gordonibacter	821	0.0698259	0.0723964	0.105988	0.0956551	0.0699353	43
wSA	rostralanteriorcingulate	Frontal	5_genus	Oscillospira	2064	0.0698982	0.910932	0.0579976	0.0927701	0.0648995	40
wSA	precentral	Frontal	5_genus	Escherichia.Shigella	3504	0.0702441	0.150053	0.0875182	0.120184	0.0889571	40
wSA	parstriangularis	Frontal	5_genus	Clostridiuminnocuumgroup	14397	0.0703606	0.253252	0.830039	0.908019	0.0654717	36
wSA	lateraloccipital	Occipital	5_genus	Subdoligranulum	2070	0.0705215	0.997837	0.373449	0.950752	0.0667878	51
wSA	rostralmiddlefrontal	Frontal	5_genus	Anaerostipes	1991	0.0707706	0.0643917	0.374181	0.789406	0.0658378	63
wSA	postcentral	Parietal	4_family	Rikenellaceae	967	0.0707818	0.608181	0.11806	0.521899	0.0699807	56
wSA	lingual	Occipital	3_order	NB1n	3953	0.0710221	0.746661	0.095435	0.453215	0.0648469	51
wSA	supramarginal	Parietal	3_order	Clostridiales	1863	0.0710355	0.629444	0.0280534	0.159784	0.0644143	39
wSA	parstriangularis	Frontal	1_phylum	Cyanobacteria	1500	0.0713266	0.613078	0.080076	0.253061	0.0729488	38
wSA	pericalcarine	Occipital	5_genus	Hungatella	11306	0.0716158	0.646199	0.0201684	0.0730017	0.0676445	42
wSA	bankssts	Temporal	3_order	MollicutesRF9	11579	0.0716449	0.972295	0.144131	0.194837	0.0886133	44
wSA	rostralanteriorcingulate	Frontal	1_phylum	Firmicutes	1672	0.0718077	0.0518938	0.13939	0.411235	0.090251	47
wSA	posteriorcingulate	Parietal	5_genus	Ruminococcus2	11374	0.0719902	0.956862	0.0687748	0.197953	0.0667807	50
wSA	frontalpole	Frontal	5_genus	Barnesiella	944	0.0720337	0.446371	0.175909	0.554878	0.0666652	40
wSA	transversetemporal	Temporal	4_family	Actinomycetaceae	421	0.0720728	0.770147	0.0831276	0.0621145	0.0669797	44
wSA	parstriangularis	Frontal	5_genus	Butyricimonas	945	0.0720922	0.218494	0.0966488	0.235387	0.0754498	47
wSA	rostralanteriorcingulate	Frontal	2_class	Alphaproteobacteria	2379	0.0722754	0.103242	0.0874608	0.432136	0.065626	34
wSA	bankssts	Temporal	5_genus	Peptococcus	2037	0.0725376	0.283864	0.0706418	0.221328	0.0616651	43
wSA	parsopercularis	Frontal	5_genus	Alistipes	968	0.0725905	0.0500276	0.100457	0.334431	0.0690744	51
wSA	transversetemporal	Temporal	5_genus	Slackia	825	0.07284	0.716698	0.0624282	0.205062	0.0703218	30
wSA	parsorbitalis	Frontal	5_genus	ErysipelotrichaceaeUCG003	11384	0.0737488	0.546721	0.560848	0.902148	0.0611582	43
wSA	superiorfrontal	Frontal	5_genus	Actinomyces	423	0.0738807	0.94636	0.0488756	0.2716	0.0660561	36
wSA	parsorbitalis	Frontal	5_genus	LachnospiraceaeUCG001	11321	0.0743128	0.994875	0.514551	0.967452	0.0687938	47
wSA	precuneus	Parietal	4_family	Enterobacteriaceae	3469	0.0743505	0.23005	0.131181	0.33542	0.0937439	43
wSA	precuneus	Parietal	3_order	Enterobacteriales	3468	0.0743505	0.23005	0.138621	0.324513	0.0937439	43
wSA	precentral	Frontal	5_genus	Akkermansia	4037	0.0744601	0.190774	0.332475	0.951869	0.071737	52
wSA	transversetemporal	Temporal	4_family	Peptostreptococcaceae	2042	0.0748239	0.254379	0.082542	0.157683	0.0694524	48
wSA	parsorbitalis	Frontal	5_genus	Streptococcus	1853	0.0752297	0.916664	0.278251	0.60369	0.0700449	48
wSA	inferiortemporal	Temporal	4_family	BacteroidalesS24.7group	11173	0.0755303	0.31964	0.279129	0.624519	0.0962297	31
wSA	medialorbitofrontal	Frontal	5_genus	Romboutsia	11347	0.075587	0.515872	0.0400603	0.166576	0.0784163	48
wSA	supramarginal	Parietal	5_genus	Victivallis	2256	0.0757369	0.775765	0.438178	0.689673	0.0747443	29
wTHICK	pericalcarine	Occipital	3_order	Gastranaerophilales	1591	0.0731479	0.68812	0.563487	0.973574	0.0739989	31
wTHICK	lateraloccipital	Occipital	5_genus	Coprobacter	949	0.0732897	0.169369	0.197912	0.381813	0.0767805	44
wTHICK	paracentral	Frontal	4_family	Rikenellaceae	967	0.0734808	0.792323	0.280566	0.455219	0.0747419	55
wTHICK	fusiform	Temporal	4_family	FamilyXIII	1957	0.0735502	0.291122	0.228016	0.453692	0.0742669	43
wTHICK	posteriorcingulate	Parietal	5_genus	Eubacteriumxylanophilumgroup	14375	0.0736477	0.727132	0.0114583	0.104886	0.0782617	39
wTHICK	lateraloccipital	Occipital	5_genus	Gordonibacter	821	0.0737136	0.629636	0.200691	0.562826	0.0740904	40
wTHICK	middletemporal	Temporal	5_genus	Parasutterella	2892	0.0740405	0.209927	0.102759	0.144897	0.0810168	40
wTHICK	precentral	Frontal	3_order	Lactobacillales	1800	0.074298	0.655827	0.406572	0.74423	0.0759097	46
wTHICK	pericalcarine	Occipital	5_genus	Prevotella9	11183	0.0743494	0.176026	0.214514	0.672342	0.0791855	58
wTHICK	lateralorbitofrontal	Frontal	5_genus	Eubacteriumruminantiumgroup	11340	0.0743676	0.620748	0.168392	0.491194	0.0815455	45
wTHICK	cuneus	Occipital	5_genus	Eubacteriumrectalegroup	14374	0.0745357	0.635591	0.255311	0.784946	0.0760013	48
wTHICK	superiortemporal	Temporal	5_genus	LachnospiraceaeUCG004	11324	0.0746006	0.774644	0.0582263	0.237226	0.0740527	51
wTHICK	cuneus	Occipital	5_genus	RuminococcaceaeUCG010	11367	0.0749892	0.71718	0.442307	0.907239	0.0833862	42
wTHICK	inferiortemporal	Temporal	5_genus	Senegalimassilia	11160	0.0751446	0.526586	0.125958	0.17142	0.083031	37
wTHICK	frontalpole	Frontal	5_genus	Romboutsia	11347	0.0753294	0.153601	0.234628	0.3805	0.0778308	48
wTHICK	insula	Temporal	5_genus	Faecalibacterium	2057	0.0758803	0.162613	0.890794	0.835005	0.0781625	40
wTHICK	superiorfrontal	Frontal	4_family	Ruminococcaceae	2050	0.0759502	0.425241	0.132157	0.774841	0.0774453	40
wTHICK	parsorbitalis	Frontal	4_family	Lactobacillaceae	1836	0.0762683	0.407115	0.162897	0.200559	0.0798749	34
wTHICK	medialorbitofrontal	Frontal	3_order	Burkholderiales	2874	0.0764072	0.496523	0.19648	0.0495698	0.0831536	47
wTHICK	bankssts	Temporal	5_genus	RuminococcaceaeUCG004	11362	0.0767141	0.718364	0.159113	0.142233	0.0690845	37
wTHICK	fusiform	Temporal	5_genus	Prevotella7	11182	0.077251	0.945925	0.326002	0.683282	0.0644566	34
wTHICK	parahippocampal	Temporal	5_genus	LachnospiraceaeUCG004	11324	0.0773833	0.0337518	0.0893182	0.23997	0.0797013	53
wTHICK	precentral	Frontal	5_genus	LachnospiraceaeND3007group	11317	0.0780952	0.676129	0.595888	0.942267	0.0787387	34
wTHICK	cuneus	Occipital	5_genus	Coprococcus1	11301	0.078317	0.677598	0.0474061	0.132958	0.0811517	48
wTHICK	lingual	Occipital	5_genus	Lachnoclostridium	11308	0.0784588	0.719074	0.0515616	0.0892189	0.0790542	57
wTHICK	superiortemporal	Temporal	5_genus	LachnospiraceaeFCS020group	11314	0.0784974	0.201574	0.0552305	0.103612	0.0804053	58
wTHICK	lingual	Occipital	5_genus	Adlercreutzia	812	0.0786892	0.67642	0.382897	0.794702	0.0811696	38
wTHICK	middletemporal	Temporal	5_genus	RuminococcaceaeUCG005	11363	0.0788672	0.877896	0.343209	0.934897	0.0825933	57
wTHICK	precuneus	Parietal	5_genus	Eggerthella	819	0.0788989	0.304986	0.0839337	0.347174	0.0809848	49
wTHICK	posteriorcingulate	Parietal	5_genus	LachnospiraceaeNK4A136group	11319	0.0789352	0.473649	0.294132	0.32896	0.0797724	49
wTHICK	caudalanteriorcingulate	Frontal	1_phylum	Proteobacteria	2375	0.079396	0.913536	0.244076	0.524113	0.0840271	39
wTHICK	transversetemporal	Temporal	5_genus	LachnospiraceaeUCG001	11321	0.079406	0.372336	0.253784	0.958014	0.0618029	48
wTHICK	inferiortemporal	Temporal	2_class	Methanobacteria	119	0.0794378	0.53876	0.0903422	0.177098	0.0796569	40
wTHICK	inferiortemporal	Temporal	3_order	Methanobacteriales	120	0.0794378	0.53876	0.0938386	0.172805	0.0796569	40
wSA	bankssts	Temporal	5_genus	Intestinibacter	11345	0.0759361	0.951267	0.0507697	0.363786	0.0945547	46
wSA	lateraloccipital	Occipital	3_order	MollicutesRF9	11579	0.0760921	0.221887	0.016328	0.10736	0.0740683	45
wSA	middletemporal	Temporal	5_genus	Eubacteriumnodatumgroup	11297	0.0769433	0.453335	0.0878709	0.40516	0.0945418	47
wSA	fusiform	Temporal	4_family	Acidaminococcaceae	2166	0.07713	0.585123	0.0202744	0.137237	0.0725458	34
wSA	frontalpole	Frontal	5_genus	Lactobacillus	1837	0.0772518	0.360053	0.312895	0.73686	0.0945147	36
wSA	lingual	Occipital	5_genus	Intestinimonas	2062	0.0773576	0.0478526	0.488523	0.837209	0.0706215	44
wSA	insula	Temporal	5_genus	Catenibacterium	2153	0.0774407	0.559753	0.129918	0.491807	0.0715077	29
wSA	parsorbitalis	Frontal	3_order	NB1n	3953	0.0775591	0.0489022	0.208569	0.599696	0.07432	51
wSA	frontalpole	Frontal	3_order	NB1n	3953	0.0777347	0.414813	0.341104	0.955038	0.0767199	47
wSA	rostralmiddlefrontal	Frontal	5_genus	Dorea	1997	0.0777688	0.241751	0.134258	0.410682	0.0728205	46
wSA	lingual	Occipital	5_genus	RuminococcaceaeUCG002	11360	0.0777754	0.668649	0.16319	0.160373	0.0723182	44
wSA	paracentral	Frontal	4_family	Methanobacteriaceae	121	0.0777941	0.868588	0.0834493	0.30552	0.0893194	43
wSA	paracentral	Frontal	2_class	Methanobacteria	119	0.0778285	0.869249	0.101349	0.331796	0.0888604	43
wSA	paracentral	Frontal	3_order	Methanobacteriales	120	0.0778285	0.869249	0.0902328	0.288775	0.0888604	43
wSA	precuneus	Parietal	5_genus	Sutterella	2896	0.0780141	0.266798	0.0840621	0.437626	0.0897467	41
wSA	bankssts	Temporal	5_genus	Victivallis	2256	0.078022	0.976171	0.0598643	0.133011	0.0731094	33
wSA	rostralmiddlefrontal	Frontal	5_genus	Allisonella	2174	0.0784803	0.314098	0.237309	0.538565	0.0698763	34
wSA	posteriorcingulate	Parietal	5_genus	RuminococcaceaeUCG003	11361	0.0787495	0.121656	0.0593596	0.214207	0.0762437	49
wSA	postcentral	Parietal	5_genus	Dialister	2183	0.0794351	0.268806	0.198115	0.324065	0.09571	47
wSA	lingual	Occipital	4_family	FamilyXI	1936	0.0805831	0.499462	0.0757455	0.414868	0.0767168	37
wSA	inferiorparietal	Parietal	5_genus	Eubacteriumnodatumgroup	11297	0.0809447	0.868213	0.256843	0.623674	0.0748234	44
wSA	middletemporal	Temporal	4_family	Peptococcaceae	2024	0.0810671	0.954645	0.0376612	0.142902	0.100962	40
wSA	middletemporal	Temporal	5_genus	Eubacteriumruminantiumgroup	11340	0.0811247	0.0606644	0.052478	0.12546	0.0824468	41
wSA	inferiorparietal	Parietal	5_genus	Hungatella	11306	0.0818806	0.796048	0.573869	0.443086	0.0757064	40
wSA	cuneus	Occipital	5_genus	LachnospiraceaeFCS020group	11314	0.0825177	0.642368	0.200488	0.637476	0.0775989	58
wSA	cuneus	Occipital	5_genus	LachnospiraceaeNK4A136group	11319	0.0828667	0.813375	0.456808	0.485421	0.0783476	48
wSA	posteriorcingulate	Parietal	5_genus	Butyricicoccus	2055	0.0831782	0.297609	0.064202	0.223336	0.0758161	40
wSA	insula	Temporal	5_genus	Coprococcus1	11301	0.0832219	0.16532	0.327357	0.147948	0.0896422	47
wSA	superiorfrontal	Frontal	4_family	Ruminococcaceae	2050	0.0832747	0.70603	0.144392	0.357353	0.0848905	43
wSA	superiortemporal	Temporal	5_genus	Allisonella	2174	0.0832761	0.118926	0.0504184	0.198545	0.0837716	35
wSA	superiorparietal	Parietal	5_genus	Hungatella	11306	0.0832918	0.964466	0.170217	0.818663	0.0755419	40
wSA	rostralanteriorcingulate	Frontal	5_genus	Actinomyces	423	0.0833292	0.352512	0.0704188	0.237984	0.0946142	38
wSA	parsopercularis	Frontal	5_genus	RuminococcaceaeUCG010	11367	0.0839467	0.857707	0.0861349	0.398454	0.0823216	44
wSA	pericalcarine	Occipital	5_genus	RuminococcaceaeUCG005	11363	0.0842777	0.633389	0.078219	0.249551	0.0933951	51
wTHICK	inferiortemporal	Temporal	4_family	Methanobacteriaceae	121	0.0794825	0.53943	0.103283	0.203775	0.0797972	40
wTHICK	bankssts	Temporal	4_family	Peptococcaceae	2024	0.0798136	0.49559	0.056097	0.338128	0.0827709	40
wTHICK	supramarginal	Parietal	2_class	Mollicutes	3920	0.0798645	0.242771	1	0.819832	0.0805157	42
wTHICK	supramarginal	Parietal	1_phylum	Tenericutes	3919	0.0798645	0.242771	1	0.833055	0.0805157	42
wTHICK	temporalpole	Temporal	5_genus	Marvinbryantia	2005	0.0802275	0.362817	0.396953	0.932202	0.0807616	43
wTHICK	medialorbitofrontal	Frontal	2_class	Gammaproteobacteria	3303	0.0813863	0.233702	0.0569745	0.25388	0.0826925	41
wTHICK	parstriangularis	Frontal	5_genus	Dorea	1997	0.0814445	0.79715	0.266551	0.863656	0.0859839	47
wTHICK	temporalpole	Temporal	5_genus	Methanobrevibacter	123	0.0816078	0.229552	0.50129	0.868618	0.0839097	43
wTHICK	frontalpole	Frontal	2_class	Bacteroidia	912	0.0818621	0.0175518	0.180219	0.563005	0.0813683	46
wTHICK	frontalpole	Frontal	3_order	Bacteroidales	913	0.0818621	0.0175518	0.186593	0.550392	0.0813683	46
wTHICK	parsopercularis	Frontal	2_class	Negativicutes	2164	0.0833426	0.318382	0.357424	0.751617	0.0856685	50
wTHICK	parsopercularis	Frontal	3_order	Selenomonadales	2165	0.0833426	0.318382	0.339527	0.762147	0.0856685	50
wTHICK	entorhinal	Temporal	5_genus	Eubacteriumventriosumgroup	11341	0.0833944	0.320149	0.223382	0.836587	0.08412	56
wTHICK	isthmuscingulate	Parietal	1_phylum	Cyanobacteria	1500	0.0836771	0.121186	0.313949	0.926781	0.0860769	38
wTHICK	supramarginal	Parietal	5_genus	Ruminococcustorquesgroup	14377	0.0839071	0.613399	0.352533	0.402694	0.08442	47
wTHICK	precentral	Frontal	3_order	Actinomycetales	420	0.0839735	0.983432	0.55017	0.840811	0.0870076	41
wTHICK	postcentral	Parietal	2_class	Gammaproteobacteria	3303	0.0840577	0.965616	0.084333	0.338276	0.0850432	39
wTHICK	caudalanteriorcingulate	Frontal	5_genus	Romboutsia	11347	0.0842692	0.480529	0.115724	0.490669	0.0867325	47
wTHICK	lingual	Occipital	5_genus	Akkermansia	4037	0.0843032	0.490929	0.124658	0.321998	0.0858563	51
wTHICK	pericalcarine	Occipital	4_family	Alcaligenaceae	2875	0.0846339	0.0642234	0.0732818	0.129982	0.0894222	45
wTHICK	entorhinal	Temporal	5_genus	Lachnospira	2004	0.0847537	0.876626	0.271455	0.828613	0.0864809	44
wTHICK	frontalpole	Frontal	5_genus	Lactobacillus	1837	0.0848765	0.437753	0.348063	0.824826	0.0839954	36
wTHICK	medialorbitofrontal	Frontal	5_genus	Intestinibacter	11345	0.0850961	0.344144	0.632999	0.827275	0.0866541	49
wTHICK	lateralorbitofrontal	Frontal	3_order	Lactobacillales	1800	0.0851299	0.870929	0.48609	0.602917	0.0867393	44
wTHICK	superiorparietal	Parietal	4_family	Enterobacteriaceae	3469	0.08515	0.0271453	0.130372	0.361046	0.0894874	44
wTHICK	superiorparietal	Parietal	3_order	Enterobacteriales	3468	0.08515	0.0271453	0.122616	0.33849	0.0894874	44
wTHICK	caudalanteriorcingulate	Frontal	4_family	Victivallaceae	2255	0.0851932	0.0281037	0.0184948	0.136577	0.0879993	40
wTHICK	caudalmiddlefrontal	Frontal	5_genus	CandidatusSoleaferrea	11350	0.086	0.292853	0.050172	0.0705006	0.0881323	40
wTHICK	parsopercularis	Frontal	4_family	BacteroidalesS24.7group	11173	0.0862766	0.137725	0.17969	0.305109	0.086233	31
wTHICK	frontalpole	Frontal	5_genus	Victivallis	2256	0.0870271	0.944495	0.168058	0.200672	0.0884708	32
wTHICK	transversetemporal	Temporal	5_genus	LachnospiraceaeUCG004	11324	0.0872316	0.820191	0.158048	0.366002	0.0875265	53
wTHICK	cuneus	Occipital	5_genus	Eubacteriumruminantiumgroup	11340	0.0877622	0.376854	0.116421	0.190604	0.0926793	44
wTHICK	pericalcarine	Occipital	5_genus	LachnospiraceaeUCG004	11324	0.0880176	0.20846	0.43866	0.790992	0.0926284	52
wTHICK	precentral	Frontal	5_genus	Ruminiclostridium5	11355	0.0884108	0.244996	0.399759	0.6892	0.0888244	45
wSA	parahippocampal	Temporal	5_genus	Tyzzerella3	11335	0.0843021	0.173674	0.0898194	0.10651	0.0808276	47
wSA	posteriorcingulate	Parietal	5_genus	RuminococcaceaeUCG009	11366	0.0843192	0.920261	0.101538	0.269541	0.0951811	36
wSA	inferiortemporal	Temporal	5_genus	Eubacteriumhalliigroup	11338	0.084434	0.249079	0.146689	0.527928	0.083426	40
wSA	paracentral	Frontal	5_genus	Coprobacter	949	0.0844723	0.995164	0.261929	0.0742009	0.0822168	42
wSA	caudalmiddlefrontal	Frontal	1_phylum	Actinobacteria	400	0.0845738	0.485117	0.365878	0.699973	0.0925383	44
wSA	inferiortemporal	Temporal	2_class	Mollicutes	3920	0.0847171	0.394426	0.155731	0.343692	0.0812615	39
wSA	inferiortemporal	Temporal	1_phylum	Tenericutes	3919	0.0847171	0.394426	0.139229	0.351184	0.0812615	39
wSA	precentral	Frontal	4_family	Ruminococcaceae	2050	0.0848883	0.495924	0.214385	0.3409	0.104226	39
wSA	lingual	Occipital	3_order	Desulfovibrionales	3156	0.085484	0.561957	0.031243	0.182922	0.0788651	40
wSA	superiorparietal	Parietal	4_family	Veillonellaceae	2172	0.085584	0.663446	0.473937	0.836041	0.082501	50
wSA	temporalpole	Temporal	5_genus	Eubacteriumrectalegroup	14374	0.0862949	0.0905908	0.195232	0.545071	0.0793389	44
wSA	rostralanteriorcingulate	Frontal	5_genus	Intestinimonas	2062	0.0863253	0.695315	0.634305	0.747453	0.107797	43
wSA	lingual	Occipital	2_class	Betaproteobacteria	2867	0.0864452	0.603828	0.1726	0.265492	0.0849294	43
wSA	transversetemporal	Temporal	2_class	Mollicutes	3920	0.0865519	0.650977	0.163549	0.864739	0.0779666	42
wSA	transversetemporal	Temporal	1_phylum	Tenericutes	3919	0.0865519	0.650977	0.185071	0.869906	0.0779666	42
wSA	posteriorcingulate	Parietal	5_genus	Eubacteriumbrachygroup	11296	0.0867065	0.877016	0.0424983	0.208396	0.0816668	34
wSA	transversetemporal	Temporal	3_order	Burkholderiales	2874	0.0867523	0.115396	0.523039	0.932186	0.0785018	46
wSA	precentral	Frontal	5_genus	Parabacteroides	954	0.0877407	0.64611	0.298898	0.576112	0.0825099	49
wSA	transversetemporal	Temporal	5_genus	Enterorhabdus	820	0.0878429	0.374937	0.0691106	0.23336	0.0892161	35
wSA	paracentral	Frontal	1_phylum	Cyanobacteria	1500	0.0879428	0.525488	0.779207	0.731247	0.0822929	38
wSA	parstriangularis	Frontal	5_genus	DefluviitaleaceaeUCG011	11287	0.0881959	0.39229	0.0704631	0.205482	0.111521	43
wSA	middletemporal	Temporal	2_class	Melainabacteria	1589	0.0887639	0.34451	0.292992	0.543472	0.0849771	31
wSA	entorhinal	Temporal	5_genus	Parasutterella	2892	0.0888702	0.169745	0.17192	0.554585	0.0893142	38
wSA	bankssts	Temporal	5_genus	Eubacteriumoxidoreducensgroup	11339	0.0889524	0.624654	0.596734	0.863477	0.08261	29
wSA	temporalpole	Temporal	5_genus	Senegalimassilia	11160	0.0893039	0.210147	0.714649	0.827941	0.0850756	38
wSA	caudalanteriorcingulate	Frontal	5_genus	RuminococcaceaeUCG011	11368	0.0896338	0.533363	0.136325	0.390924	0.0864369	36
wSA	lateraloccipital	Occipital	4_family	Prevotellaceae	960	0.0897178	0.137604	0.086072	0.284543	0.0889694	49
wSA	bankssts	Temporal	5_genus	LachnospiraceaeUCG008	11328	0.089755	0.510995	0.0337281	0.0688715	0.0799756	44
wSA	bankssts	Temporal	5_genus	Anaerotruncus	2054	0.0899189	0.424642	0.20712	0.468181	0.0839005	46
wSA	medialorbitofrontal	Frontal	5_genus	RuminococcaceaeUCG010	11367	0.0903447	0.807356	0.134564	0.480626	0.113511	43
wSA	cuneus	Occipital	5_genus	Dialister	2183	0.0904178	0.135531	0.110127	0.341558	0.0841024	48
wSA	pericalcarine	Occipital	5_genus	Butyricicoccus	2055	0.090545	0.212858	0.339969	0.595279	0.0826792	42
wSA	superiorparietal	Parietal	5_genus	Victivallis	2256	0.0909811	0.894347	0.0397804	0.214739	0.0827923	33
wSA	insula	Temporal	4_family	Actinomycetaceae	421	0.0909856	0.786144	0.0572374	0.176908	0.112412	43
wTHICK	parsorbitalis	Frontal	5_genus	Eubacteriumoxidoreducensgroup	11339	0.0885976	0.91364	0.19646	0.568989	0.0915247	32
wTHICK	parahippocampal	Temporal	5_genus	Eubacteriumventriosumgroup	11341	0.0895192	0.498292	0.18446	0.555042	0.0914891	56
wTHICK	caudalmiddlefrontal	Frontal	2_class	Alphaproteobacteria	2379	0.0897497	0.706066	0.336446	0.615866	0.0922105	35
wTHICK	inferiorparietal	Parietal	5_genus	Sellimonas	14369	0.0898134	0.140318	0.291897	0.561902	0.0920495	43
wTHICK	temporalpole	Temporal	5_genus	Alloprevotella	961	0.0898703	0.354045	0.596283	0.814872	0.093722	32
wTHICK	caudalmiddlefrontal	Frontal	4_family	Clostridiaceae1	1869	0.0899125	0.963021	0.175769	0.221605	0.0925019	48
wTHICK	superiortemporal	Temporal	1_phylum	Verrucomicrobia	3982	0.0903268	0.229054	0.157605	0.470978	0.0917414	37
wTHICK	inferiorparietal	Parietal	4_family	Verrucomicrobiaceae	4036	0.0904083	0.637994	0.294661	0.967337	0.0928072	49
wTHICK	pericalcarine	Occipital	3_order	Lactobacillales	1800	0.091102	0.377517	0.556077	0.822039	0.0922827	45
wTHICK	temporalpole	Temporal	5_genus	Prevotella7	11182	0.0911807	0.65868	0.514739	0.718732	0.0970035	35
wTHICK	lateraloccipital	Occipital	5_genus	Oscillospira	2064	0.0919454	0.624068	0.242493	0.692206	0.0953551	39
wTHICK	paracentral	Frontal	5_genus	Odoribacter	952	0.0919913	0.063903	0.49378	0.704385	0.0926659	34
wTHICK	superiorparietal	Parietal	5_genus	DefluviitaleaceaeUCG011	11287	0.0921016	0.771666	0.264036	0.0947315	0.0932884	45
wTHICK	bankssts	Temporal	5_genus	Eubacteriumventriosumgroup	11341	0.0923117	0.556012	0.186718	0.554145	0.0953169	56
wTHICK	paracentral	Frontal	5_genus	Alistipes	968	0.0929963	0.502291	0.16611	0.407567	0.0957824	54
wTHICK	postcentral	Parietal	5_genus	Eubacteriumcoprostanoligenesgroup	11375	0.0932031	0.988163	1	0.61433	0.0927112	46
wTHICK	superiorparietal	Parietal	5_genus	RuminococcaceaeNK4A214group	11358	0.0934315	0.236825	0.337464	0.867724	0.0962796	45
wTHICK	precuneus	Parietal	5_genus	RuminococcaceaeUCG005	11363	0.0935253	0.217694	0.128022	0.552735	0.0907332	55
wTHICK	insula	Temporal	3_order	Bacillales	1674	0.0935672	0.254181	0.0994003	0.310033	0.0979042	32
wTHICK	precentral	Frontal	5_genus	Butyricimonas	945	0.0942091	0.562745	0.499157	0.734248	0.0959967	46
wTHICK	temporalpole	Temporal	1_phylum	Euryarchaeota	55	0.0942727	0.468195	0.375677	0.830907	0.0953952	38
wTHICK	middletemporal	Temporal	4_family	Peptostreptococcaceae	2042	0.0948743	0.307153	0.184754	0.570745	0.0983182	49
wTHICK	parstriangularis	Frontal	5_genus	RuminococcaceaeUCG011	11368	0.0950211	0.499474	0.244268	0.123826	0.0941813	38
wTHICK	inferiortemporal	Temporal	2_class	Alphaproteobacteria	2379	0.0950666	0.815497	0.424985	0.709656	0.0984661	32
wTHICK	pericalcarine	Occipital	5_genus	Allisonella	2174	0.0951741	0.119981	0.027445	0.165732	0.0973967	35
wTHICK	lingual	Occipital	2_class	Verrucomicrobiae	4029	0.0953659	0.522161	0.132701	0.304793	0.0967335	52
wTHICK	lingual	Occipital	3_order	Verrucomicrobiales	4030	0.0953659	0.522161	0.142617	0.325596	0.0967335	52
wTHICK	isthmuscingulate	Parietal	5_genus	LachnospiraceaeND3007group	11317	0.095446	0.567018	0.2178	0.50202	0.102622	35
wTHICK	cuneus	Occipital	4_family	Alcaligenaceae	2875	0.0958577	0.695956	0.312912	0.556002	0.0994346	47
wTHICK	lingual	Occipital	5_genus	Anaerostipes	1991	0.0962501	0.841362	0.50052	0.608329	0.0995442	64
wTHICK	lateraloccipital	Occipital	5_genus	Actinomyces	423	0.0965333	0.927927	0.0445671	0.341873	0.0937284	39
wTHICK	precentral	Frontal	5_genus	Ruminiclostridium6	11356	0.0967322	0.94304	0.0360399	0.269184	0.097306	39
wTHICK	entorhinal	Temporal	5_genus	Ruminococcustorquesgroup	14377	0.0967814	0.789657	0.183133	0.346021	0.09974	47
wTHICK	insula	Temporal	5_genus	Eubacteriumruminantiumgroup	11340	0.0968487	0.492745	0.193299	0.777314	0.100978	42
wSA	parstriangularis	Frontal	4_family	Clostridiaceae1	1869	0.0913579	0.595141	0.386712	0.60904	0.113888	46
wSA	entorhinal	Temporal	4_family	Peptostreptococcaceae	2042	0.0914986	0.959424	0.228139	0.264069	0.0961225	50
wSA	isthmuscingulate	Parietal	5_genus	RuminococcaceaeUCG003	11361	0.091567	0.272281	0.213033	0.140133	0.0827266	46
wSA	parstriangularis	Frontal	4_family	ClostridialesvadinBB60group	11286	0.0917412	0.31559	0.119048	0.145075	0.0865845	58
wSA	precentral	Frontal	5_genus	RuminococcaceaeUCG011	11368	0.0920294	0.853978	0.155946	0.293126	0.0867	32
wSA	cuneus	Occipital	4_family	Clostridiaceae1	1869	0.0921871	0.0969303	0.030693	0.0958891	0.0726826	45
wSA	superiortemporal	Temporal	5_genus	Erysipelatoclostridium	11381	0.0926633	0.211376	0.0954119	0.252889	0.0847112	42
wSA	frontalpole	Frontal	4_family	Lachnospiraceae	1987	0.0928854	0.804883	0.278674	0.686602	0.0895812	54
wSA	caudalmiddlefrontal	Frontal	5_genus	RuminococcaceaeUCG004	11362	0.0929667	0.425962	0.0856143	0.272872	0.110579	40
wSA	middletemporal	Temporal	5_genus	Anaerotruncus	2054	0.0929689	0.947343	0.314211	0.692377	0.0857266	44
wSA	bankssts	Temporal	4_family	Prevotellaceae	960	0.0934729	0.707454	0.505212	0.545778	0.0865089	49
wSA	caudalanteriorcingulate	Frontal	2_class	Methanobacteria	119	0.094013	0.378181	0.184316	0.45026	0.0899743	43
wSA	caudalanteriorcingulate	Frontal	3_order	Methanobacteriales	120	0.094013	0.378181	0.173476	0.409196	0.0899743	43
wSA	caudalanteriorcingulate	Frontal	4_family	Methanobacteriaceae	121	0.0940297	0.378307	0.177472	0.460378	0.0889396	43
wSA	caudalanteriorcingulate	Frontal	5_genus	Butyricicoccus	2055	0.094182	0.410098	0.0353174	0.124227	0.0854354	40
wSA	parsorbitalis	Frontal	5_genus	Actinomyces	423	0.0943366	0.897445	0.429136	0.761584	0.0889387	38
wSA	lateralorbitofrontal	Frontal	5_genus	Oscillibacter	2063	0.094695	0.234953	0.206984	0.290718	0.11598	45
wSA	transversetemporal	Temporal	2_class	Bacteroidia	912	0.0947689	0.563007	0.586293	0.798565	0.0994852	44
wSA	transversetemporal	Temporal	3_order	Bacteroidales	913	0.0947689	0.563007	0.588373	0.799018	0.0994852	44
wSA	postcentral	Parietal	2_class	Gammaproteobacteria	3303	0.0948351	0.694938	0.262727	0.231263	0.117609	41
wSA	middletemporal	Temporal	4_family	Prevotellaceae	960	0.0953138	0.939482	0.129433	0.214659	0.0886004	47
wSA	insula	Temporal	1_phylum	Proteobacteria	2375	0.0954048	0.960662	0.286293	0.750531	0.0885798	34
wSA	cuneus	Occipital	5_genus	Odoribacter	952	0.095829	0.0790325	0.264294	0.294144	0.0890919	35
wSA	posteriorcingulate	Parietal	5_genus	Escherichia.Shigella	3504	0.0958694	0.609188	0.383917	0.899026	0.114649	41
wSA	bankssts	Temporal	5_genus	Butyricimonas	945	0.0959931	0.506738	0.253993	0.841209	0.11556	48
wSA	isthmuscingulate	Parietal	5_genus	Prevotella7	11182	0.0963547	0.86761	0.151372	0.476822	0.0926769	32
wSA	temporalpole	Temporal	2_class	Alphaproteobacteria	2379	0.0966495	0.963698	0.161984	0.512426	0.0936474	35
wSA	middletemporal	Temporal	5_genus	RuminococcaceaeUCG005	11363	0.0966943	0.49286	0.263805	0.62555	0.0958809	57
wSA	pericalcarine	Occipital	4_family	Porphyromonadaceae	943	0.0967669	0.301778	0.154153	0.300995	0.0929482	44
wSA	cuneus	Occipital	4_family	Desulfovibrionaceae	3169	0.0970948	0.694044	0.188882	0.149815	0.0888765	42
wSA	lateralorbitofrontal	Frontal	2_class	Melainabacteria	1589	0.097111	0.315797	0.0983201	0.161355	0.094567	32
wSA	caudalanteriorcingulate	Frontal	5_genus	Adlercreutzia	812	0.0978489	0.927451	0.0792663	0.397264	0.0921263	36
wSA	insula	Temporal	4_family	Veillonellaceae	2172	0.0987241	0.856773	0.297146	0.622881	0.0969152	48
wSA	middletemporal	Temporal	5_genus	Lactococcus	1851	0.0989597	0.695946	0.143323	0.350467	0.120628	45
wTHICK	entorhinal	Temporal	5_genus	Escherichia.Shigella	3504	0.0969326	0.201141	0.580204	0.074138	0.082117	38
wTHICK	precentral	Frontal	5_genus	Holdemania	2157	0.0974099	0.520049	0.252561	0.591585	0.0971967	41
wTHICK	insula	Temporal	5_genus	Eubacteriumeligensgroup	14372	0.0974467	0.236057	0.330598	0.574413	0.0994	39
wTHICK	transversetemporal	Temporal	3_order	Clostridiales	1863	0.0979136	0.83034	0.739088	0.889517	0.0962256	43
wTHICK	inferiorparietal	Parietal	5_genus	Lactococcus	1851	0.0990841	0.142192	0.168191	0.412949	0.101731	44
wTHICK	inferiortemporal	Temporal	2_class	Mollicutes	3920	0.0990842	0.269293	0.10711	0.217107	0.0990633	40
wTHICK	inferiortemporal	Temporal	1_phylum	Tenericutes	3919	0.0990842	0.269293	0.09916	0.201452	0.0990633	40
wTHICK	entorhinal	Temporal	5_genus	Odoribacter	952	0.0990913	0.919232	0.40278	0.640957	0.101708	33
wTHICK	lateralorbitofrontal	Frontal	2_class	Actinobacteria	419	0.0992319	0.0917987	0.142038	0.248777	0.102018	57
wTHICK	rostralmiddlefrontal	Frontal	3_order	MollicutesRF9	11579	0.099446	0.667642	0.172467	0.0828054	0.102136	44
wTHICK	lateralorbitofrontal	Frontal	5_genus	Anaerofilum	2053	0.0995658	0.443757	0.0296008	0.185574	0.100484	39
wTHICK	middletemporal	Temporal	5_genus	Erysipelatoclostridium	11381	0.0996529	0.609954	0.57716	0.86143	0.0987945	43
wTHICK	isthmuscingulate	Parietal	5_genus	LachnospiraceaeUCG004	11324	0.100249	0.393991	0.360349	0.805542	0.100313	50
wTHICK	superiortemporal	Temporal	5_genus	Eubacteriumhalliigroup	11338	0.100778	0.425028	0.630516	0.925687	0.103959	40
wTHICK	rostralmiddlefrontal	Frontal	5_genus	Alistipes	968	0.100977	0.816859	0.256531	0.552591	0.0980223	49
wTHICK	superiorfrontal	Frontal	5_genus	RuminococcaceaeUCG013	11370	0.101112	0.338099	0.426186	0.124263	0.100128	49
wTHICK	lingual	Occipital	4_family	Verrucomicrobiaceae	4036	0.101261	0.559767	0.136275	0.318859	0.102554	51
wTHICK	entorhinal	Temporal	5_genus	Desulfovibrio	3173	0.101388	0.712183	0.687665	0.751002	0.103166	46
wTHICK	superiorparietal	Parietal	3_order	NB1n	3953	0.10149	0.90345	0.266623	0.903184	0.103721	50
wTHICK	caudalmiddlefrontal	Frontal	5_genus	Intestinibacter	11345	0.101759	0.203733	0.694322	0.860255	0.104005	47
wTHICK	precentral	Frontal	4_family	Verrucomicrobiaceae	4036	0.101771	0.378193	0.341173	0.940436	0.104192	51
wTHICK	posteriorcingulate	Parietal	5_genus	Intestinibacter	11345	0.102357	0.923296	0.100914	0.311683	0.102002	47
wTHICK	insula	Temporal	5_genus	Romboutsia	11347	0.102392	0.727256	0.0534492	0.181497	0.106686	48
wTHICK	fusiform	Temporal	5_genus	Subdoligranulum	2070	0.102479	0.209828	0.315608	0.633678	0.103708	48
wTHICK	inferiorparietal	Parietal	5_genus	RuminococcaceaeUCG002	11360	0.102553	0.934313	0.12673	0.23787	0.10193	42
wTHICK	parahippocampal	Temporal	5_genus	RikenellaceaeRC9gutgroup	11191	0.102642	0.279062	0.400733	0.918621	0.107216	41
wTHICK	pericalcarine	Occipital	1_phylum	Proteobacteria	2375	0.102703	0.447483	0.442283	0.839767	0.104584	39
wTHICK	lateraloccipital	Occipital	4_family	Peptostreptococcaceae	2042	0.102999	0.325611	0.159977	0.407548	0.103473	51
wTHICK	superiortemporal	Temporal	5_genus	Adlercreutzia	812	0.103196	0.295708	0.101663	0.300053	0.104864	39
wTHICK	parsorbitalis	Frontal	1_phylum	Firmicutes	1672	0.103283	0.45558	0.153991	0.469218	0.101988	48
wTHICK	transversetemporal	Temporal	3_order	MollicutesRF9	11579	0.103863	0.0390363	0.577269	0.637667	0.110352	41
wTHICK	caudalanteriorcingulate	Frontal	4_family	Desulfovibrionaceae	3169	0.10397	0.354453	0.305432	0.724175	0.104726	40
wTHICK	parsorbitalis	Frontal	5_genus	Erysipelatoclostridium	11381	0.104087	0.410964	0.584903	0.862596	0.105544	44
wTHICK	superiorparietal	Parietal	5_genus	Eubacteriumoxidoreducensgroup	11339	0.104196	0.58013	0.224337	0.446201	0.105853	31
wSA	cuneus	Occipital	4_family	Methanobacteriaceae	121	0.0990896	0.704979	0.387176	0.197168	0.0967297	42
wSA	cuneus	Occipital	2_class	Methanobacteria	119	0.0991596	0.704059	0.406693	0.162024	0.0948023	42
wSA	cuneus	Occipital	3_order	Methanobacteriales	120	0.0991596	0.704059	0.39727	0.192837	0.0948023	42
wSA	superiorparietal	Parietal	5_genus	Dorea	1997	0.0992545	0.148639	0.108779	0.378167	0.0922553	50
wSA	pericalcarine	Occipital	2_class	Lentisphaeria	2250	0.0992562	0.953236	0.316953	0.0897909	0.0942396	38
wSA	pericalcarine	Occipital	3_order	Victivallales	2254	0.0992562	0.953236	0.32856	0.0587755	0.0942396	38
wSA	supramarginal	Parietal	5_genus	Ruminococcusgauvreauiigroup	11342	0.099593	0.540503	0.0635521	0.156479	0.0929045	34
wSA	caudalmiddlefrontal	Frontal	4_family	Streptococcaceae	1850	0.0996116	0.713925	0.311292	0.786506	0.0955514	43
wSA	lateraloccipital	Occipital	5_genus	ErysipelotrichaceaeUCG003	11384	0.0998021	0.638379	0.0449189	0.157234	0.0962206	42
wSA	caudalanteriorcingulate	Frontal	5_genus	Collinsella	815	0.0999916	0.79553	0.10487	0.56166	0.094796	43
wSA	caudalanteriorcingulate	Frontal	5_genus	Senegalimassilia	11160	0.100058	0.401058	0.130894	0.440746	0.0845374	37
wSA	entorhinal	Temporal	4_family	ClostridialesvadinBB60group	11286	0.100101	0.785596	0.0844337	0.616857	0.102026	57
wSA	insula	Temporal	5_genus	RuminococcaceaeUCG014	11371	0.10109	0.819318	0.0849439	0.431332	0.0967994	43
wSA	lateraloccipital	Occipital	5_genus	Roseburia	2012	0.101261	0.904002	0.292327	0.784754	0.0956807	53
wSA	entorhinal	Temporal	4_family	Pasteurellaceae	3689	0.102672	0.279569	0.150924	0.587109	0.096014	48
wSA	entorhinal	Temporal	3_order	Pasteurellales	3688	0.102672	0.279569	0.166946	0.603036	0.096014	48
wSA	superiorparietal	Parietal	5_genus	Senegalimassilia	11160	0.10307	0.326099	0.138963	0.61238	0.126212	39
wSA	inferiorparietal	Parietal	5_genus	Oscillibacter	2063	0.103176	0.986377	0.23386	0.33358	0.0974452	49
wSA	paracentral	Frontal	5_genus	ChristensenellaceaeR.7group	11283	0.103268	0.300869	0.188167	0.580089	0.104306	52
wSA	medialorbitofrontal	Frontal	5_genus	Ruminococcus1	11373	0.103333	0.520078	0.117509	0.232629	0.0994588	55
wSA	caudalanteriorcingulate	Frontal	5_genus	RuminococcaceaeUCG009	11366	0.103402	0.464062	0.0750076	0.234814	0.0989852	39
wSA	pericalcarine	Occipital	5_genus	Butyrivibrio	1993	0.103435	0.916353	0.108792	0.348397	0.12097	43
wSA	temporalpole	Temporal	4_family	FamilyXIII	1957	0.103875	0.103506	0.145245	0.436935	0.0980307	40
wSA	insula	Temporal	4_family	Peptococcaceae	2024	0.103878	0.432364	0.175768	0.482552	0.0961343	39
wSA	pericalcarine	Occipital	5_genus	Peptococcus	2037	0.103952	0.22647	0.650688	0.84517	0.0997124	42
wSA	superiorparietal	Parietal	5_genus	Slackia	825	0.103974	0.525207	0.497312	0.897921	0.0969759	31
wSA	insula	Temporal	5_genus	Dialister	2183	0.104745	0.331524	0.152156	0.430928	0.13044	48
wSA	inferiortemporal	Temporal	5_genus	Barnesiella	944	0.105007	0.159136	0.036191	0.159251	0.0968732	39
wSA	posteriorcingulate	Parietal	5_genus	Eubacteriumcoprostanoligenesgroup	11375	0.105146	0.990688	0.247551	0.438982	0.0976301	45
wSA	fusiform	Temporal	5_genus	Coprococcus1	11301	0.105157	0.704709	0.34244	0.386635	0.104068	49
wSA	pericalcarine	Occipital	5_genus	Eubacteriumxylanophilumgroup	14375	0.105185	0.181497	0.442082	0.882481	0.112064	39
wSA	parstriangularis	Frontal	5_genus	Marvinbryantia	2005	0.10571	0.987575	0.0874755	0.296429	0.0970719	41
wSA	parsopercularis	Frontal	2_class	Methanobacteria	119	0.105753	0.790348	0.277068	0.456182	0.128009	41
wSA	parsopercularis	Frontal	3_order	Methanobacteriales	120	0.105753	0.790348	0.303751	0.421413	0.128009	41
wTHICK	parsorbitalis	Frontal	3_order	Bacillales	1674	0.104465	0.355694	0.299421	0.449708	0.105381	33
wTHICK	parsopercularis	Frontal	5_genus	Roseburia	2012	0.104619	0.0447488	0.0476885	0.172257	0.106462	51
wTHICK	inferiorparietal	Parietal	4_family	Bacteroidaceae	917	0.104784	0.220743	0.24622	0.686474	0.107212	49
wTHICK	inferiorparietal	Parietal	5_genus	Bacteroides	918	0.104784	0.220743	0.249674	0.668396	0.107212	49
wTHICK	caudalmiddlefrontal	Frontal	5_genus	Prevotella9	11183	0.104858	0.685867	0.146789	0.361387	0.107903	53
wTHICK	insula	Temporal	5_genus	Parabacteroides	954	0.105056	0.932028	0.21094	0.877974	0.109261	47
wTHICK	bankssts	Temporal	4_family	Prevotellaceae	960	0.105609	0.765126	0.126539	0.186253	0.104965	46
wTHICK	middletemporal	Temporal	5_genus	Paraprevotella	962	0.105772	0.790082	0.249797	0.520018	0.105306	41
wTHICK	medialorbitofrontal	Frontal	5_genus	Eubacteriumruminantiumgroup	11340	0.105891	0.443485	0.349023	0.691711	0.105858	43
wTHICK	rostralanteriorcingulate	Frontal	5_genus	Ruminiclostridium5	11355	0.106309	0.718106	0.0259926	0.211198	0.109963	45
wTHICK	lateralorbitofrontal	Frontal	5_genus	Methanobrevibacter	123	0.106743	0.914762	0.114379	0.445537	0.110159	43
wTHICK	superiorfrontal	Frontal	2_class	Erysipelotrichia	2147	0.106796	0.569698	0.286155	0.195493	0.108484	56
wTHICK	superiorfrontal	Frontal	4_family	Erysipelotrichaceae	2149	0.106796	0.569698	0.299056	0.243204	0.108484	56
wTHICK	superiorfrontal	Frontal	3_order	Erysipelotrichales	2148	0.106796	0.569698	0.293286	0.233321	0.108484	56
wTHICK	parsorbitalis	Frontal	3_order	Clostridiales	1863	0.106923	0.769112	0.166521	0.47907	0.110265	44
wTHICK	cuneus	Occipital	5_genus	Romboutsia	11347	0.107044	0.544311	0.770522	0.457596	0.113149	42
wTHICK	parsorbitalis	Frontal	5_genus	Faecalibacterium	2057	0.107581	0.304681	0.419463	0.782745	0.108904	43
wTHICK	parsopercularis	Frontal	5_genus	LachnospiraceaeND3007group	11317	0.107798	0.84531	0.429923	0.879478	0.108914	33
wTHICK	insula	Temporal	5_genus	Olsenella	822	0.10793	0.862191	0.0418787	0.22858	0.110525	34
wTHICK	lateraloccipital	Occipital	5_genus	Anaerostipes	1991	0.108005	0.503988	0.369479	0.0835536	0.105424	65
wTHICK	temporalpole	Temporal	5_genus	Intestinibacter	11345	0.108303	0.606592	0.485721	0.721076	0.109125	51
wTHICK	insula	Temporal	5_genus	FamilyXIIIUCG001	11294	0.108553	0.769033	0.239792	0.572861	0.110092	53
wTHICK	superiorparietal	Parietal	5_genus	Roseburia	2012	0.10914	0.0774969	0.348676	0.656726	0.109791	55
wTHICK	middletemporal	Temporal	5_genus	Anaerofilum	2053	0.109158	0.988629	0.655107	0.490965	0.115082	39
wTHICK	pericalcarine	Occipital	5_genus	Actinomyces	423	0.109208	0.538363	0.243451	0.747401	0.11312	39
wTHICK	lingual	Occipital	5_genus	Actinomyces	423	0.109468	0.646642	0.386856	0.821929	0.112804	37
wTHICK	isthmuscingulate	Parietal	5_genus	Roseburia	2012	0.110074	0.313921	0.183212	0.174946	0.102507	52
wTHICK	pericalcarine	Occipital	4_family	Streptococcaceae	1850	0.110151	0.973923	0.347337	0.857829	0.10883	41
wTHICK	bankssts	Temporal	5_genus	RuminococcaceaeUCG002	11360	0.110395	0.0343962	0.194683	0.149376	0.115614	44
wTHICK	temporalpole	Temporal	5_genus	RuminococcaceaeUCG014	11371	0.110548	0.788821	0.142985	0.381172	0.108364	41
wTHICK	temporalpole	Temporal	4_family	Clostridiaceae1	1869	0.110554	0.551071	0.805804	0.704964	0.111588	45
wTHICK	insula	Temporal	5_genus	Senegalimassilia	11160	0.110697	0.242962	0.180899	0.347312	0.114198	39
wTHICK	supramarginal	Parietal	5_genus	Eubacteriumrectalegroup	14374	0.110731	0.339079	0.158839	0.108024	0.114116	45
wTHICK	fusiform	Temporal	5_genus	LachnospiraceaeUCG008	11328	0.110923	0.168696	0.0594273	0.168764	0.118555	43
wSA	parstriangularis	Frontal	5_genus	Clostridiumsensustricto1	1873	0.105787	0.733726	0.335099	0.743442	0.101741	43
wSA	parsopercularis	Frontal	4_family	Methanobacteriaceae	121	0.105813	0.791262	0.270342	0.447807	0.124082	41
wSA	parstriangularis	Frontal	5_genus	Hungatella	11306	0.106023	0.615865	0.457375	0.692352	0.129293	43
wSA	rostralanteriorcingulate	Frontal	5_genus	Blautia	1992	0.106189	0.551362	0.220191	0.492901	0.106972	48
wSA	bankssts	Temporal	5_genus	Eubacteriumruminantiumgroup	11340	0.106286	0.801449	0.255824	0.744077	0.124336	44
wSA	paracentral	Frontal	5_genus	Gordonibacter	821	0.106909	0.130992	0.51155	0.986739	0.0974254	43
wSA	isthmuscingulate	Parietal	5_genus	Eubacteriumnodatumgroup	11297	0.107715	0.666846	0.19159	0.416565	0.103766	47
wSA	bankssts	Temporal	5_genus	RuminococcaceaeUCG003	11361	0.107739	0.163933	0.658728	0.983292	0.129652	45
wSA	lateralorbitofrontal	Frontal	2_class	Betaproteobacteria	2867	0.107776	0.0775142	0.128062	0.28277	0.0988324	46
wSA	lateralorbitofrontal	Frontal	3_order	NB1n	3953	0.107776	0.644109	0.296291	0.361872	0.100244	51
wSA	isthmuscingulate	Parietal	5_genus	RuminococcaceaeUCG011	11368	0.108061	0.667727	0.201066	0.520453	0.10413	36
wSA	pericalcarine	Occipital	5_genus	Coprococcus1	11301	0.108113	0.577112	0.0833901	0.119767	0.100085	45
wSA	medialorbitofrontal	Frontal	2_class	Negativicutes	2164	0.108317	0.467574	0.332988	0.513591	0.1008	47
wSA	medialorbitofrontal	Frontal	3_order	Selenomonadales	2165	0.108317	0.467574	0.298393	0.52705	0.1008	47
wSA	inferiortemporal	Temporal	5_genus	Eubacteriumventriosumgroup	11341	0.108636	0.473498	0.329408	0.670961	0.103237	53
wSA	fusiform	Temporal	5_genus	Escherichia.Shigella	3504	0.108832	0.993261	0.451805	0.721618	0.101619	38
wSA	precuneus	Parietal	5_genus	CandidatusSoleaferrea	11350	0.109396	0.700531	0.552879	0.847077	0.136402	41
wSA	fusiform	Temporal	1_phylum	Euryarchaeota	55	0.109485	0.573231	0.328489	0.512746	0.103959	38
wSA	transversetemporal	Temporal	4_family	Rikenellaceae	967	0.109551	0.360546	0.0767489	0.403655	0.11991	55
wSA	supramarginal	Parietal	5_genus	Phascolarctobacterium	2168	0.109829	0.720759	0.162446	0.31637	0.109292	46
wSA	parsorbitalis	Frontal	5_genus	Senegalimassilia	11160	0.110067	0.164995	0.493496	0.992923	0.103525	39
wSA	transversetemporal	Temporal	5_genus	Eubacteriumcoprostanoligenesgroup	11375	0.110138	0.597738	0.403546	0.589927	0.107622	48
wSA	medialorbitofrontal	Frontal	5_genus	Coprococcus1	11301	0.110185	0.726758	0.100004	0.457965	0.111304	49
wSA	lateralorbitofrontal	Frontal	5_genus	Paraprevotella	962	0.11045	0.627801	0.478894	0.930607	0.106147	41
wSA	parahippocampal	Temporal	5_genus	Ruminococcus2	11374	0.110803	0.677605	0.137109	0.324478	0.10852	51
wSA	parahippocampal	Temporal	5_genus	LachnospiraceaeND3007group	11317	0.110961	0.0314771	0.14159	0.209078	0.10529	36
wSA	fusiform	Temporal	5_genus	Eubacteriumhalliigroup	11338	0.111076	0.243963	0.1829	0.497851	0.101285	43
wSA	parsorbitalis	Frontal	4_family	Streptococcaceae	1850	0.111258	0.97327	0.122894	0.399773	0.105615	40
wSA	transversetemporal	Temporal	5_genus	Sellimonas	14369	0.111552	0.655039	0.684312	0.887809	0.10674	40
wSA	superiortemporal	Temporal	4_family	Alcaligenaceae	2875	0.111602	0.714048	0.279781	0.70002	0.103132	47
wSA	medialorbitofrontal	Frontal	4_family	Acidaminococcaceae	2166	0.111613	0.253522	0.276611	0.809915	0.125829	32
wSA	inferiorparietal	Parietal	5_genus	Peptococcus	2037	0.111704	0.536991	0.122294	0.256364	0.102844	39
wSA	parstriangularis	Frontal	5_genus	Enterorhabdus	820	0.111881	0.609714	0.310837	0.603911	0.108548	34
wSA	fusiform	Temporal	3_order	NB1n	3953	0.111882	0.324644	0.0717922	0.198025	0.105539	49
wTHICK	supramarginal	Parietal	2_class	Melainabacteria	1589	0.110972	0.88704	0.409266	0.696995	0.109737	32
wTHICK	isthmuscingulate	Parietal	4_family	Peptostreptococcaceae	2042	0.111065	0.6254	0.266072	0.267195	0.113028	49
wTHICK	transversetemporal	Temporal	5_genus	Butyrivibrio	1993	0.111296	0.294738	0.039023	0.0733881	0.115232	43
wTHICK	insula	Temporal	2_class	Mollicutes	3920	0.111297	0.637598	0.138276	0.12862	0.104636	42
wTHICK	insula	Temporal	1_phylum	Tenericutes	3919	0.111297	0.637598	0.139911	0.098572	0.104636	42
wTHICK	frontalpole	Frontal	5_genus	Ruminococcus1	11373	0.111531	0.984212	0.224626	0.375558	0.1183	54
wTHICK	transversetemporal	Temporal	5_genus	Marvinbryantia	2005	0.112056	0.805554	0.406865	0.0826689	0.116975	45
wTHICK	cuneus	Occipital	5_genus	Holdemania	2157	0.112227	0.396839	0.201153	0.106551	0.117084	40
wTHICK	postcentral	Parietal	3_order	Actinomycetales	420	0.112351	0.455887	0.325058	0.8831	0.115271	41
wTHICK	inferiortemporal	Temporal	5_genus	Coprococcus1	11301	0.112423	0.315268	0.0418074	0.141701	0.112412	49
wTHICK	insula	Temporal	5_genus	ErysipelotrichaceaeUCG003	11384	0.112493	0.149209	0.144459	0.309441	0.113592	43
wTHICK	caudalanteriorcingulate	Frontal	5_genus	Coprobacter	949	0.112617	0.737631	0.175648	0.562234	0.113679	47
wTHICK	fusiform	Temporal	2_class	Negativicutes	2164	0.112688	0.396961	0.256966	0.42308	0.114333	47
wTHICK	fusiform	Temporal	3_order	Selenomonadales	2165	0.112688	0.396961	0.246611	0.405493	0.114333	47
wTHICK	parsorbitalis	Frontal	5_genus	Anaerostipes	1991	0.113042	0.785348	0.794367	0.587704	0.116643	63
wTHICK	parsopercularis	Frontal	5_genus	Methanobrevibacter	123	0.113051	0.680469	0.173121	0.411735	0.116267	42
wTHICK	lingual	Occipital	5_genus	Olsenella	822	0.113195	0.742127	0.0973763	0.112361	0.119466	35
wTHICK	superiorfrontal	Frontal	5_genus	Olsenella	822	0.113205	0.13147	0.0878534	0.254728	0.119825	33
wTHICK	bankssts	Temporal	5_genus	Streptococcus	1853	0.113412	0.398435	0.124927	0.305041	0.114983	49
wTHICK	entorhinal	Temporal	2_class	Clostridia	1859	0.113771	0.377536	0.125967	0.300595	0.120085	43
wTHICK	bankssts	Temporal	5_genus	LachnospiraceaeUCG010	11330	0.113831	0.527739	0.183233	0.20513	0.113015	41
wTHICK	insula	Temporal	4_family	Desulfovibrionaceae	3169	0.113868	0.0433217	0.191028	0.369397	0.111409	40
wTHICK	caudalmiddlefrontal	Frontal	5_genus	Coprococcus2	11302	0.114868	0.985368	0.123653	0.139419	0.116497	40
wTHICK	precentral	Frontal	4_family	Actinomycetaceae	421	0.115037	0.795883	0.565781	0.834077	0.117968	42
wTHICK	medialorbitofrontal	Frontal	5_genus	LachnospiraceaeUCG008	11328	0.115291	0.419011	0.232327	0.540708	0.123246	44
wTHICK	inferiorparietal	Parietal	5_genus	Victivallis	2256	0.115305	0.103482	0.167559	0.129689	0.121238	31
wTHICK	frontalpole	Frontal	5_genus	Anaerostipes	1991	0.11544	0.233478	0.114075	0.248568	0.117235	62
wTHICK	caudalanteriorcingulate	Frontal	5_genus	Ruminococcustorquesgroup	14377	0.11545	0.65892	0.202194	0.498937	0.119259	45
wTHICK	parahippocampal	Temporal	5_genus	Odoribacter	952	0.115534	0.0562088	0.161796	0.306575	0.120011	32
wTHICK	lateralorbitofrontal	Frontal	3_order	Burkholderiales	2874	0.11564	0.454082	0.260105	0.756566	0.115915	46
wTHICK	supramarginal	Parietal	3_order	Gastranaerophilales	1591	0.11571	0.857734	0.393493	0.702475	0.11452	32
wTHICK	cuneus	Occipital	5_genus	ErysipelotrichaceaeUCG003	11384	0.115729	0.0807358	0.031762	0.11568	0.117699	43
wTHICK	precentral	Frontal	5_genus	Fusicatenibacter	11305	0.115948	0.0612389	0.730602	0.788305	0.12171	55
wTHICK	paracentral	Frontal	5_genus	DefluviitaleaceaeUCG011	11287	0.116261	0.465422	0.317237	0.982108	0.120436	41
wSA	lateralorbitofrontal	Frontal	5_genus	Marvinbryantia	2005	0.112104	0.862788	0.867531	0.91028	0.105014	42
wSA	frontalpole	Frontal	5_genus	Dialister	2183	0.112305	0.447658	0.423494	0.690851	0.107521	47
wSA	inferiorparietal	Parietal	5_genus	Eubacteriumrectalegroup	14374	0.112345	0.419437	0.0388335	0.269184	0.107464	44
wSA	temporalpole	Temporal	4_family	Oxalobacteraceae	2966	0.11245	0.31025	0.523889	0.708212	0.130639	42
wSA	postcentral	Parietal	5_genus	Streptococcus	1853	0.112559	0.903093	0.143224	0.468893	0.136928	44
wSA	parahippocampal	Temporal	5_genus	Faecalibacterium	2057	0.112645	0.417757	0.292674	0.766753	0.128925	43
wSA	posteriorcingulate	Parietal	2_class	Alphaproteobacteria	2379	0.112684	0.599634	0.824998	0.897077	0.107462	33
wSA	lingual	Occipital	2_class	Deltaproteobacteria	3087	0.11316	0.593073	0.0260014	0.199165	0.104176	42
wSA	pericalcarine	Occipital	5_genus	Eubacteriumrectalegroup	14374	0.113273	0.305189	0.0723141	0.162631	0.141105	44
wSA	superiorfrontal	Frontal	5_genus	Coprococcus2	11302	0.113324	0.840833	0.43553	0.46101	0.106824	39
wSA	middletemporal	Temporal	2_class	Mollicutes	3920	0.11335	0.127754	0.391179	0.663872	0.137545	43
wSA	middletemporal	Temporal	1_phylum	Tenericutes	3919	0.11335	0.127754	0.384935	0.676201	0.137545	43
wSA	precentral	Frontal	5_genus	Prevotella7	11182	0.11335	0.769694	0.494933	0.82635	0.115229	32
wSA	bankssts	Temporal	5_genus	Dialister	2183	0.114001	0.505645	0.0820782	0.183851	0.139771	47
wSA	precuneus	Parietal	4_family	Acidaminococcaceae	2166	0.114413	0.82344	0.147076	0.377843	0.104808	32
wSA	medialorbitofrontal	Frontal	5_genus	Lactococcus	1851	0.114477	0.840091	0.196735	0.105813	0.111514	45
wSA	precuneus	Parietal	4_family	Oxalobacteraceae	2966	0.11451	0.875465	0.155042	0.235422	0.107544	47
wSA	postcentral	Parietal	5_genus	RuminococcaceaeNK4A214group	11358	0.11464	0.266938	0.353872	0.855457	0.106621	48
wSA	supramarginal	Parietal	5_genus	RuminococcaceaeUCG014	11371	0.114704	0.146822	0.146937	0.249516	0.107257	41
wSA	transversetemporal	Temporal	5_genus	Romboutsia	11347	0.114955	0.917773	0.213089	0.451505	0.108593	47
wSA	superiorparietal	Parietal	5_genus	Ruminococcus1	11373	0.115052	0.775864	0.162961	0.36197	0.110221	52
wSA	cuneus	Occipital	5_genus	Coprobacter	949	0.115077	0.781773	0.343846	0.125177	0.130527	45
wSA	superiorparietal	Parietal	2_class	Melainabacteria	1589	0.115488	0.740805	0.368725	0.666835	0.116878	31
wSA	parsorbitalis	Frontal	5_genus	FamilyXIIIAD3011group	11293	0.115565	0.540537	0.282942	0.430736	0.108682	46
wSA	lingual	Occipital	5_genus	Eubacteriumhalliigroup	11338	0.115829	0.889843	0.350566	0.644488	0.109176	45
wSA	pericalcarine	Occipital	5_genus	Methanobrevibacter	123	0.116123	0.898035	0.435141	0.99938	0.10237	43
wSA	parstriangularis	Frontal	4_family	BacteroidalesS24.7group	11173	0.116534	0.918832	0.401287	0.711187	0.120952	32
wSA	superiorparietal	Parietal	5_genus	Butyricimonas	945	0.116549	0.977594	0.322499	0.729904	0.108643	46
wSA	paracentral	Frontal	5_genus	Peptococcus	2037	0.116612	0.681965	0.312788	0.741633	0.121546	40
wSA	paracentral	Frontal	5_genus	Ruminiclostridium6	11356	0.116625	0.402081	0.172571	0.138333	0.142295	42
wSA	supramarginal	Parietal	5_genus	RuminococcaceaeUCG002	11360	0.116717	0.99229	0.0205392	0.170856	0.115227	45
wSA	lateralorbitofrontal	Frontal	5_genus	Allisonella	2174	0.116738	0.836952	0.15497	0.417789	0.109275	36
wSA	supramarginal	Parietal	5_genus	Dorea	1997	0.117036	0.354689	0.471842	0.797844	0.111599	50
wSA	caudalmiddlefrontal	Frontal	4_family	Bifidobacteriaceae	433	0.117289	0.82863	0.602089	0.891534	0.112444	52
wTHICK	inferiorparietal	Parietal	5_genus	Akkermansia	4037	0.116274	0.574514	0.406766	0.961625	0.118299	50
wTHICK	parahippocampal	Temporal	5_genus	Butyricicoccus	2055	0.116327	0.22283	0.602006	0.842966	0.115665	41
wTHICK	inferiorparietal	Parietal	2_class	Verrucomicrobiae	4029	0.116415	0.575673	0.425687	0.955304	0.118422	50
wTHICK	inferiorparietal	Parietal	3_order	Verrucomicrobiales	4030	0.116415	0.575673	0.41096	0.955696	0.118422	50
wTHICK	middletemporal	Temporal	5_genus	Eisenbergiella	11304	0.116781	0.169065	0.528601	0.970444	0.117316	42
wTHICK	rostralanteriorcingulate	Frontal	5_genus	Tyzzerella3	11335	0.116849	0.593477	0.0719001	0.300047	0.119476	44
wTHICK	parstriangularis	Frontal	4_family	Pasteurellaceae	3689	0.116959	0.65186	0.640423	0.645298	0.117327	46
wTHICK	parstriangularis	Frontal	3_order	Pasteurellales	3688	0.116959	0.65186	0.638738	0.635267	0.117327	46
wTHICK	precuneus	Parietal	4_family	Streptococcaceae	1850	0.117093	0.203012	0.360633	0.569494	0.118314	41
wTHICK	parsorbitalis	Frontal	5_genus	Coprobacter	949	0.117167	0.0575618	0.269514	0.693638	0.120537	46
wTHICK	lateraloccipital	Occipital	5_genus	RuminococcaceaeUCG005	11363	0.117213	0.49759	0.212722	0.43746	0.119022	57
wTHICK	bankssts	Temporal	4_family	Streptococcaceae	1850	0.117257	0.914949	0.306873	0.312375	0.118994	42
wTHICK	caudalmiddlefrontal	Frontal	5_genus	Coprococcus1	11301	0.11741	0.237721	0.189058	0.226634	0.120642	48
wTHICK	postcentral	Parietal	1_phylum	Lentisphaerae	2238	0.117613	0.862991	0.250883	0.968355	0.118443	42
wTHICK	middletemporal	Temporal	4_family	Acidaminococcaceae	2166	0.117758	0.419449	0.24083	0.252901	0.122436	35
wTHICK	bankssts	Temporal	4_family	Veillonellaceae	2172	0.118024	0.668246	0.173249	0.438101	0.12398	51
wTHICK	posteriorcingulate	Parietal	3_order	Lactobacillales	1800	0.118594	0.459166	0.131948	0.234532	0.120579	47
wTHICK	insula	Temporal	4_family	Prevotellaceae	960	0.118951	0.203351	0.059064	0.240354	0.119099	49
wTHICK	parstriangularis	Frontal	5_genus	Haemophilus	3698	0.119939	0.540669	0.50244	0.688169	0.121573	41
[truncated: 12,391 more rows]

## Sheet: S3
MR global SA result
[truncated: 197 more rows]

## Sheet: S4
MR global TH result
[truncated: 197 more rows]

## Sheet: S5
MR SA significant result
[truncated: 167 more rows]

[truncated: 14 more sheets: S6, S7, S8, S9, S10, S11, S12, S13, S14, S15, S16, S17, S18, S19]
